# Supplementary material for: Genetic evidence for the role of non-human primates as reservoir hosts for human schistosomiasis
Source: PLoS Negl Trop Dis. 2020 Sep 8;14(9):e0008538. doi: 10.1371/journal.pntd.0008538 (PMC7500647; doi:10.1371/journal.pntd.0008538)
Supplement: S2 Table — (XLSX) [file pntd.0008538.s002.xlsx]

## Sheet: Structure_database
B for Bochesa
K for Kime
F for Fincha
H for Human
M for Monkey
B for Baboon
First letter for place
Locus name		SMDA28		S9-1		SMD28		SMD25		SMD89		SMD011		CA11-1		SmBr10		BF93649		SmC1		SmBr1		SmBr16		R95529		SmBr5
BH1_1	1	111	119	198	198	241	241	288	290	153	153	379	383	206	208	128	136	206	209	291	291	156	156	336	336	229	238	330	336
BH1_2	1	115	131	198	204	241	241	290	292	153	153	383	407	206	210	132	150	209	209	291	294	156	156	340	342	229	229	330	330
BH1_3	1	103	103	0	0	244	247	292	292	153	153	387	387	210	210	0	0	0	0	0	0	154	154	0	0	0	0	0	0
BH1_4	1	103	131	198	198	241	244	288	296	151	153	297	337	206	212	120	150	206	209	291	291	156	156	342	350	229	229	330	336
BH1_5	1	119	131	198	204	241	244	288	296	151	153	337	399	206	206	136	150	206	206	291	291	156	156	336	342	229	229	330	336
BH1_6	1	103	115	198	202	229	241	290	294	151	153	345	387	210	210	120	132	206	206	291	294	156	156	336	342	229	241	333	336
BH1_7	1	103	131	198	204	241	244	288	296	151	153	399	407	206	212	120	150	206	206	291	291	156	156	336	342	229	229	330	330
BH1_8	1	119	131	198	198	241	244	288	292	151	153	399	407	206	206	136	150	209	209	291	291	156	156	336	350	229	229	333	336
BH1_9	1	103	131	198	198	241	244	288	292	153	153	337	337	206	206	120	150	209	209	291	291	156	156	336	336	229	229	330	336
BH1_10	1	103	119	198	202	241	241	290	290	153	153	399	403	206	206	0	0	0	0	0	0	156	156	0	0	0	0	0	0
BH1_11	1	103	119	198	200	241	241	288	288	153	153	399	403	206	210	120	136	206	206	291	294	156	156	352	366	229	229	327	336
BH1_12	1	103	103	198	198	241	241	288	290	151	153	345	387	206	210	120	120	209	209	294	294	156	156	336	354	229	229	330	336
BH1_13	1	103	115	198	204	241	241	288	294	153	153	387	395	206	206	120	132	206	209	291	294	156	156	336	366	229	229	330	336
BH1_14	1	103	131	198	198	229	244	288	296	153	153	337	399	206	206	120	150	0	0	0	0	0	0	0	0	0	0	0	0
BH1_15	1	115	119	198	198	241	241	294	294	153	153	383	415	206	212	132	136	206	209	294	294	156	156	352	356	229	229	330	330
BH1_16	1	119	131	198	198	241	244	288	296	153	153	337	407	206	212	136	150	206	209	291	291	156	156	336	336	229	229	330	330
BH1_17	1	107	119	198	198	241	241	288	288	151	153	395	399	206	210	132	136	206	206	291	291	156	156	350	366	229	229	336	336
BH1_18	1	119	131	198	198	241	244	288	296	153	153	337	407	206	206	136	136	206	206	291	291	156	156	336	342	229	229	330	336
BH1_19	1	103	127	198	198	241	241	294	294	153	153	399	399	206	212	0	0	206	209	0	0	156	156	0	0	229	229	0	0
BH1_20	1	115	127	198	198	241	241	288	288	153	153	395	399	210	212	132	144	206	209	291	291	156	156	336	360	229	229	330	336
BH1_21	1	103	103	198	200	241	241	290	294	151	153	353	379	206	208	120	120	206	209	291	294	156	156	336	352	229	229	330	333
BH1_22	1	103	119	198	202	241	241	290	290	153	153	341	341	206	206	120	136	206	206	291	291	156	162	352	352	229	229	327	330
BH1_23	1	103	115	198	198	241	241	290	294	151	153	399	411	206	210	120	132	206	209	291	291	156	156	350	366	229	229	336	336
BH1_24	1	103	131	198	204	229	244	294	296	153	153	337	403	206	212	120	150	206	206	291	291	156	156	342	350	229	229	330	333
BH1_25	1	103	103	198	202	241	241	298	298	153	153	387	387	206	206	0	0	206	206	291	294	156	156	336	336	229	229	330	330
BH1_26	1	119	131	198	198	241	244	290	296	151	153	337	337	206	212	136	150	206	209	291	291	156	156	336	350	229	229	330	330
BH1_27	1	103	123	198	198	241	241	290	290	153	153	341	419	208	210	120	140	206	206	291	294	156	156	336	352	229	229	327	333
BH2_1	1	103	103	198	198	241	241	288	288	153	153	345	387	206	206	120	120	209	209	291	294	156	156	350	352	229	229	336	336
BH2_2	1	103	103	198	198	241	241	288	292	153	153	391	395	206	212	120	120	209	209	291	294	156	156	350	356	229	229	336	336
BH2_3	1	103	127	198	198	241	244	290	294	153	153	357	383	206	206	120	144	206	206	291	291	156	156	336	352	229	238	330	336
BH2_4	1	119	119	198	202	229	241	288	290	153	153	341	415	210	212	136	136	206	206	291	291	156	156	336	360	229	229	333	333
BH2_5	1	95	103	198	198	241	241	288	290	153	153	387	419	206	210	112	120	209	209	291	291	156	156	336	336	229	229	336	336
BH2_6	1	95	103	198	198	241	241	288	294	153	153	387	419	206	212	112	120	209	209	291	294	162	162	336	352	229	229	333	336
BH2_7	1	119	127	198	198	241	241	288	292	153	153	387	395	206	206	136	144	209	215	291	291	156	158	350	356	229	229	336	336
BH2_8	1	95	103	198	198	241	241	294	294	153	153	337	387	206	212	112	120	209	209	291	291	156	162	352	358	229	229	333	333
BH2_9	1	119	127	198	198	241	241	288	288	153	153	345	345	206	212	136	144	209	209	291	294	156	156	350	350	229	238	336	336
BH2_10	1	103	115	198	198	241	241	294	294	153	153	337	337	206	208	120	132	206	209	288	294	156	156	350	354	229	229	330	336
BH2_11	1	103	139	198	202	241	241	288	294	153	153	383	383	206	208	120	150	206	209	288	294	156	156	356	362	229	229	330	330
BH2_12	1	103	139	198	198	241	241	290	294	153	153	341	383	206	208	120	120	209	212	291	294	156	156	356	356	229	241	330	330
BH2_13	1	103	103	198	200	241	241	288	290	153	153	345	387	206	212	120	120	209	209	291	291	156	156	336	340	229	229	330	336
BH2_14	1	103	111	198	202	241	241	288	294	153	153	395	407	210	212	120	128	209	209	291	294	156	162	336	352	229	229	333	333
BH2_15	1	103	111	198	202	241	241	288	288	153	153	337	395	206	212	120	128	209	209	291	294	162	162	340	352	229	229	333	333
BH2_16	1	103	127	198	198	241	241	288	288	153	153	387	395	206	212	120	144	209	215	291	294	156	158	350	354	229	238	336	336
BH2_17	1	103	119	198	198	241	241	288	288	153	153	345	391	206	206	120	120	209	209	291	291	156	158	336	356	229	238	336	336
BH2_18	1	95	103	198	198	241	241	288	290	153	153	387	419	206	212	112	120	206	209	291	291	156	156	336	352	229	229	336	336
BH2_19	1	103	103	198	198	241	241	290	294	153	153	379	383	208	212	120	120	209	212	291	294	156	156	350	356	229	241	330	330
BH2_20	1	103	131	198	202	241	241	288	296	153	153	377	387	206	206	120	150	209	209	291	294	156	156	336	352	229	241	336	336
BH2_21	1	95	103	198	198	241	241	288	290	153	153	387	387	206	212	112	120	206	206	291	294	156	162	336	352	229	229	333	336
BH2_22	1	103	103	198	202	241	241	288	294	153	153	391	391	206	206	112	120	206	206	291	294	156	156	336	336	229	229	333	333
BH2_23	1	103	127	198	198	241	241	288	292	153	153	391	395	206	212	120	144	209	209	291	294	156	156	350	356	229	229	336	336
BH2_24	1	95	103	198	198	241	241	288	294	153	153	391	395	206	206	112	120	206	206	291	291	162	162	334	336	229	229	333	336
BH2_25	1	119	119	198	202	241	241	288	290	153	153	411	411	206	212	136	136	206	206	291	291	156	156	348	360	229	229	333	336
BH2_26	1	103	103	198	200	241	241	288	290	153	153	337	345	206	210	120	144	206	209	291	294	156	158	336	356	229	238	336	336
BH2_27	1	103	123	198	198	241	241	288	290	153	153	387	387	206	210	120	140	209	209	291	291	156	156	336	340	229	229	330	336
BH2_28	1	103	111	198	202	241	241	288	294	153	153	337	395	210	212	120	128	209	209	291	291	156	156	352	358	229	229	336	336
BH2_29	1	95	103	198	198	241	241	288	288	153	153	345	387	206	210	0	0	206	209	291	291	156	158	336	352	229	229	333	336
BH3_1	1	103	127	198	200	241	244	288	290	153	153	407	411	204	204	120	144	206	209	285	294	156	156	342	352	229	229	330	336
BH3_2	1	103	107	198	202	229	241	288	290	153	153	383	395	206	210	120	120	209	209	291	294	156	158	340	356	229	229	330	330
BH3_3	1	103	127	202	204	241	241	288	290	153	153	383	399	206	210	120	120	206	209	285	291	156	156	352	354	229	229	333	336
BH3_4	1	103	111	198	198	241	244	288	290	153	153	341	383	210	210	0	0	0	0	0	0	0	0	0	0	0	0	0	0
BH3_5	1	103	103	198	202	241	241	290	294	153	153	337	403	206	212	0	0	206	209	291	294	156	158	352	354	229	229	330	333
BH3_6	1	103	103	198	202	241	241	288	290	153	153	345	383	206	208	120	120	206	209	291	294	156	162	336	350	229	241	333	336
BH3_7	1	103	107	198	198	241	244	288	290	153	153	407	411	206	210	120	120	206	209	288	291	156	156	336	342	229	229	330	336
BH3_8	1	107	111	198	198	229	241	288	290	153	153	391	395	206	210	124	128	206	206	291	294	156	156	348	354	229	229	333	336
BH3_9	1	103	123	198	202	241	241	290	296	153	153	391	395	210	210	120	140	209	209	285	291	156	156	336	354	229	241	330	336
BH3_10	1	103	115	198	200	241	241	288	290	153	153	337	341	206	212	0	0	206	209	0	0	156	156	0	0	229	238	333	336
BH3_11	1	103	127	198	202	241	241	290	296	153	153	337	399	206	210	120	144	0	0	288	291	156	156	336	350	229	229	336	336
BH3_12	1	103	103	198	202	241	241	290	294	153	153	387	419	206	206	120	120	206	206	291	291	154	156	352	354	229	238	330	336
BH3_13	1	107	107	198	198	229	241	290	294	153	153	383	403	210	210	124	150	206	206	291	291	156	156	336	336	229	229	336	336
BH3_14	1	107	127	198	198	241	241	296	296	153	153	337	345	206	206	128	128	0	0	288	288	0	0	0	0	229	229	0	0
BH3_15	1	103	103	198	200	241	241	288	298	153	153	383	391	210	210	120	140	206	206	285	291	156	156	338	354	229	241	330	336
BH3_16	1	103	103	198	198	229	241	288	290	153	153	341	399	206	206	120	120	209	209	288	291	156	158	350	354	229	229	333	336
BH3_17	1	103	103	198	198	241	241	290	294	153	153	345	391	206	206	120	128	206	209	291	291	156	156	336	336	229	238	333	333
BH3_18	1	107	119	198	198	241	241	288	288	153	153	379	415	206	210	124	136	209	209	291	291	156	156	336	336	229	229	330	336
BH3_19	1	103	111	198	202	229	241	288	288	153	153	341	387	206	206	120	128	206	209	291	294	156	156	336	352	229	238	333	336
BH3_20	1	123	127	198	202	229	241	288	294	153	153	391	403	210	210	140	144	209	209	291	291	156	158	350	354	229	229	330	330
BH3_21	1	103	103	200	200	229	244	288	290	153	153	391	411	204	210	120	120	206	206	285	291	156	156	350	350	229	229	0	0
BH3_22	1	103	111	202	202	241	244	294	296	153	153	337	387	206	206	120	128	209	209	291	294	156	156	348	352	229	229	330	336
BH3_23	1	103	103	198	200	241	241	288	290	153	153	345	407	206	210	0	0	203	209	291	294	156	156	336	340	229	241	333	336
BH3_24	1	103	127	198	202	241	241	294	294	153	153	391	399	206	210	120	144	209	209	288	291	156	158	336	354	229	229	336	336
BH3_25	1	103	107	202	202	241	241	294	296	153	153	391	403	206	208	120	124	206	209	291	294	156	156	352	352	229	229	330	336
BH3_26	1	103	119	198	202	241	241	294	296	153	153	387	387	206	212	120	136	206	209	291	291	156	156	348	352	229	229	333	336
BH3_27	1	103	135	198	202	241	241	288	294	153	153	341	383	206	210	120	120	209	209	291	291	156	156	342	354	229	229	330	336
BH3_28	1	119	127	198	198	241	241	288	288	153	153	399	403	204	212	136	144	0	0	288	291	156	156	336	336	229	229	0	0
BH3_29	1	111	119	198	198	241	244	290	294	153	153	353	387	206	210	128	136	206	209	288	291	156	156	336	352	229	229	330	336
BH3_30	1	103	111	198	198	241	241	288	290	153	153	337	383	206	210	120	128	206	209	291	294	156	156	336	352	229	229	333	336
BH3_31	1	103	103	198	202	241	244	294	294	153	153	391	399	206	206	120	120	206	209	291	291	156	156	350	352	229	229	333	336
BH4_1	1	103	111	198	198	241	241	288	294	153	153	337	341	206	210	0	0	206	209	291	291	156	156	336	352	229	238	333	336
BH4_2	1	103	123	198	200	241	241	288	290	153	153	337	403	206	206	120	140	206	206	291	291	156	156	340	352	229	229	330	333
BH4_3	1	111	115	200	200	241	241	290	290	153	153	337	345	206	206	128	132	206	212	291	294	156	156	336	340	229	229	330	330
BH4_4	1	103	103	198	198	241	241	288	290	153	153	337	387	206	206	120	120	206	212	294	294	156	156	350	354	229	229	330	330
BH4_5	1	115	119	200	202	241	241	290	294	153	153	345	395	206	210	132	136	206	212	291	291	156	156	336	340	229	229	333	333
BH4_6	1	103	123	198	198	241	244	288	294	153	153	341	379	206	208	120	140	206	209	291	294	156	156	336	352	229	238	330	330
BH4_7	1	103	115	198	198	241	241	290	290	153	153	337	399	206	206	120	132	206	209	291	294	156	156	352	352	229	238	330	336
BH4_8	1	103	127	198	198	241	241	290	294	153	153	337	407	206	210	120	144	206	209	291	291	156	162	336	350	229	229	330	336
BH4_9	1	103	103	198	202	229	241	290	294	153	153	337	345	206	212	120	120	209	209	291	294	156	156	336	350	229	229	330	336
BH4_10	1	103	119	202	202	229	241	290	294	153	153	345	411	206	206	120	136	209	209	294	294	156	156	336	336	229	229	330	333
BH4_11	1	103	103	198	198	241	241	288	294	153	153	337	411	206	206	120	120	206	209	291	291	156	158	336	342	229	229	330	336
BH4_12	1	103	127	198	202	241	241	294	294	153	153	383	407	206	210	120	144	206	206	291	291	156	156	342	352	229	229	333	336
BH4_13	1	103	103	202	202	241	241	290	294	153	153	337	403	206	206	120	120	206	206	291	291	156	162	350	358	229	229	330	336
BH4_14	1	103	103	0	0	241	241	290	294	153	153	337	337	208	210	0	0	0	0	291	294	156	156	342	342	0	0	0	0
BH4_15	1	103	127	198	198	241	241	288	290	153	153	391	403	206	206	120	144	209	209	291	294	156	156	336	336	229	229	330	330
BH4_16	1	103	103	198	198	241	241	290	290	153	153	341	411	212	212	120	120	209	212	291	291	156	156	336	336	229	229	330	330
BH4_17	1	103	119	198	198	241	241	288	290	153	153	383	423	206	206	120	148	206	209	291	294	156	156	340	340	229	229	330	333
BH4_18	1	103	127	198	198	241	241	288	294	153	153	391	391	206	206	120	144	206	209	291	294	156	156	336	352	229	229	330	330
BH4_19	1	103	119	200	202	229	241	290	290	153	153	337	403	206	206	120	136	209	212	291	291	156	156	336	348	229	229	333	336
BH4_20	1	103	103	198	198	241	241	288	288	153	153	399	399	206	206	120	120	206	206	291	291	156	156	336	336	229	229	330	333
BH4_21	1	103	103	198	200	241	241	288	288	153	153	399	399	210	210	120	120	0	0	291	291	156	156	336	336	229	229	333	333
BH4_22	1	103	103	198	202	241	241	288	294	153	153	337	379	206	212	120	128	206	209	291	294	156	162	340	362	229	229	330	333
BH4_23	1	103	111	198	200	241	241	288	290	153	153	403	403	206	208	0	0	206	212	291	294	156	156	336	352	229	229	333	336
BH4_24	1	103	111	200	202	241	241	288	294	153	153	337	399	206	210	120	128	206	206	291	291	156	162	336	350	229	229	330	333
BH4_25	1	103	103	198	198	241	241	290	294	153	153	379	411	212	212	120	120	206	209	288	291	156	156	336	350	229	229	330	330
BH4_26	1	103	123	198	198	241	244	288	290	153	153	345	345	210	210	120	144	206	206	291	294	156	156	342	350	229	229	336	336
BH4_27	1	103	127	198	198	241	241	288	294	153	153	337	383	206	206	120	144	209	209	288	294	156	162	336	350	229	229	330	330
BH4_28	1	103	103	200	202	241	244	294	294	153	153	337	387	206	206	120	120	206	209	291	294	156	162	336	352	229	229	336	336
BH4_29	1	103	131	198	198	241	241	288	288	153	153	379	399	206	212	120	150	206	209	291	291	156	156	336	362	229	241	333	336
BH4_30	1	103	111	202	202	241	241	288	294	153	153	337	399	206	206	120	128	206	209	291	291	156	162	350	350	229	229	330	333
BH4_31	1	127	127	198	200	241	241	288	290	153	153	345	407	206	206	144	144	209	209	291	291	156	156	352	352	229	229	333	336
BH4_32	1	103	119	198	202	229	241	290	290	153	153	337	341	206	208	120	136	209	212	291	291	156	156	336	336	229	229	330	336
BH4_33	1	119	127	198	200	241	241	288	294	153	153	345	403	206	206	136	144	206	209	291	291	156	158	336	342	229	229	330	333
BH5_1	1	111	127	200	202	241	241	288	294	153	153	333	403	206	206	128	144	206	209	291	294	156	156	352	360	229	229	330	330
BH5_2	1	103	111	200	200	241	241	288	290	153	153	337	341	210	212	120	128	206	209	294	294	156	156	358	360	229	229	330	330
BH5_3	1	103	123	198	202	241	241	290	294	153	153	0	0	206	206	120	140	209	209	288	291	156	156	336	336	229	229	333	336
BH5_4	1	103	107	198	202	229	241	294	296	153	153	383	411	206	210	120	136	209	212	291	291	156	156	342	352	229	229	330	333
BH5_5	1	103	107	200	202	241	241	288	296	153	153	333	403	206	210	128	144	209	209	291	291	156	156	352	360	229	229	330	333
BH5_6	1	107	115	202	202	241	244	290	294	153	153	337	391	206	212	124	132	206	209	291	294	156	158	336	340	229	241	330	336
BH5_7	1	103	103	202	202	241	241	294	294	153	153	383	387	206	212	120	120	206	209	291	291	156	156	336	352	229	229	330	330
BH5_8	1	103	107	198	198	241	241	290	294	153	153	387	387	206	208	120	120	209	209	291	291	156	156	336	350	238	241	333	333
BH5_9	1	103	119	198	198	241	241	290	290	153	153	379	399	206	212	120	136	209	209	291	291	156	156	336	352	229	238	333	333
BH5_10	1	103	127	198	202	241	241	290	294	153	153	333	337	206	210	120	144	209	209	291	291	156	156	358	360	229	229	330	336
BH5_11	1	103	103	198	204	241	241	290	294	153	153	399	407	206	210	120	120	206	206	291	294	156	156	340	350	229	229	333	339
BH5_12	1	0	0	206	212	0	0	0	0	153	153	0	0	0	0	120	136	209	212	291	291	156	156	342	352	229	229	330	333
BH5_13	1	103	127	202	202	241	241	294	294	153	153	391	411	212	212	120	144	206	209	291	291	156	156	340	348	229	229	333	336
BH5_14	1	111	111	198	198	241	241	288	294	153	153	383	391	206	206	128	128	209	209	291	291	156	156	336	336	229	229	333	333
BH5_15	1	103	103	202	202	241	241	288	294	153	153	383	411	206	212	120	120	206	209	291	291	156	156	336	352	229	229	330	333
BH5_16	1	103	127	198	200	241	241	290	294	153	153	345	387	206	206	120	144	209	209	291	291	156	156	336	350	229	238	333	336
BH5_17	1	103	103	198	202	241	241	288	288	153	153	341	403	206	206	120	120	206	209	288	291	156	156	346	352	229	229	330	336
BH5_18	1	103	119	198	202	229	241	294	294	153	153	383	387	206	206	120	136	206	209	291	291	156	156	336	352	229	229	330	333
BH5_19	1	103	119	198	202	241	241	288	294	153	153	383	411	206	206	120	136	209	212	291	291	156	156	342	352	229	229	330	333
BH5_20	1	107	119	202	202	241	241	290	294	153	153	337	391	206	206	124	136	206	209	291	294	156	156	336	340	229	241	330	336
BH5_21	1	103	135	198	198	241	241	288	288	153	153	337	399	206	206	120	154	209	209	291	291	156	156	352	360	229	229	336	336
BH5_22	1	103	111	200	200	241	241	288	288	153	153	341	403	206	206	120	128	206	209	291	291	156	156	346	352	229	229	330	333
BH5_23	1	107	119	202	202	241	244	290	294	153	153	391	411	206	212	124	136	209	209	291	291	156	156	340	360	229	241	330	336
BH5_24	1	107	119	202	202	241	241	290	294	153	153	379	411	206	212	124	136	209	209	291	291	156	156	336	340	229	241	330	336
BH5_25	1	103	103	198	204	241	241	288	294	153	153	407	407	206	210	120	120	206	206	291	291	156	156	336	336	229	229	330	333
BH5_26	1	107	115	202	202	241	244	290	294	153	153	391	411	206	206	124	132	206	209	291	294	156	156	340	360	229	241	330	336
BH5_27	1	103	123	198	202	241	241	288	290	153	153	345	345	206	206	120	140	209	209	288	291	156	156	336	342	229	238	333	333
BH5_28	1	103	127	202	202	241	241	288	294	153	153	391	411	206	210	120	144	206	209	291	291	156	156	340	348	229	229	330	336
BH5_29	1	103	103	198	202	241	241	288	294	153	153	337	387	206	210	120	120	209	209	288	291	156	156	348	350	229	238	333	336
BH5_30	1	103	103	198	200	241	241	288	294	153	153	341	403	206	210	120	120	206	209	291	294	156	156	346	352	229	229	330	336
BH5_31	1	111	127	200	202	241	241	288	290	153	153	341	403	210	212	128	144	209	221	291	291	156	156	352	360	229	229	330	330
BH5_32	1	103	103	198	200	241	241	288	294	153	153	333	403	206	212	120	120	209	209	291	294	156	156	358	360	229	229	336	336
BH6_1	1	103	103	198	198	241	241	290	294	153	153	391	395	206	206	120	120	206	206	291	291	156	156	336	360	229	241	330	336
BH6_2	1	103	119	200	202	241	244	288	290	151	153	399	399	206	206	120	136	206	206	291	294	156	156	336	360	229	229	336	336
BH6_3	1	103	135	202	202	241	241	288	288	151	153	403	411	206	212	120	154	206	209	291	294	156	156	336	336	229	229	333	336
BH6_4	1	103	107	198	198	241	244	288	290	153	153	333	341	206	212	120	150	206	209	291	291	156	156	340	350	229	229	330	336
BH6_5	1	103	107	198	198	241	241	294	294	153	153	337	337	206	210	0	0	209	209	291	291	156	156	352	360	229	229	0	0
BH6_6	1	103	103	198	198	241	241	288	294	153	153	391	395	206	210	120	120	206	206	291	291	156	156	340	360	229	229	336	336
BH6_7	1	103	103	198	198	241	241	290	290	151	153	399	399	212	212	120	120	206	209	288	291	156	156	336	354	229	229	327	330
BH6_8	1	103	103	198	202	241	241	288	294	153	153	403	423	206	208	120	120	209	209	291	291	156	156	350	352	229	229	333	336
BH6_9	1	103	103	0	0	235	235	296	296	153	153	0	0	206	210	0	0	0	0	291	291	0	0	336	336	229	229	0	0
BH6_10	1	103	119	198	202	241	244	288	288	153	153	383	399	206	208	120	136	209	209	291	291	156	156	336	350	229	229	330	336
BH6_11	1	103	111	198	200	0	0	290	298	153	153	379	395	0	0	120	128	206	206	291	294	156	156	336	358	229	229	330	333
BH6_12	1	103	127	198	202	241	241	288	288	153	153	387	391	206	210	120	144	206	209	291	291	156	156	336	356	229	229	333	336
BH6_13	1	103	107	198	198	0	0	286	286	153	153	391	391	204	212	144	144	0	0	291	291	156	156	356	356	229	229	336	336
BH6_14	1	103	103	198	200	241	241	290	294	153	153	337	411	210	212	120	120	209	209	291	291	156	156	340	340	229	229	327	336
BH6_15	1	103	103	198	200	241	241	292	294	151	153	0	0	206	206	120	120	0	0	291	291	0	0	336	340	229	229	0	0
BH6_16	1	103	115	198	198	241	241	288	294	153	153	383	395	206	212	120	132	206	209	291	291	156	156	336	354	229	229	330	330
BH6_17	1	103	103	198	198	241	241	288	294	153	153	399	407	210	210	120	120	206	209	291	291	156	156	336	354	229	229	333	336
BH6_18	1	103	103	198	202	244	244	288	290	153	153	341	403	210	212	120	120	209	209	291	291	156	156	340	356	229	241	336	336
BH6_19	1	103	119	198	202	241	241	288	294	153	153	391	395	206	210	120	136	206	209	291	291	156	156	340	356	229	229	330	336
BH6_20	1	103	123	198	198	241	244	290	290	153	153	341	341	206	206	120	140	206	209	288	291	156	156	340	356	229	241	336	336
BH6_21	1	103	103	198	198	241	244	288	298	153	153	341	399	212	212	120	120	209	209	291	291	156	156	336	340	229	238	327	330
BH6_22	1	103	123	198	200	241	241	290	294	153	153	337	411	206	210	120	140	206	209	291	291	156	156	340	352	229	229	336	336
BH6_23	1	115	135	198	202	241	241	288	288	153	153	345	383	210	210	132	154	206	206	291	291	156	156	352	352	229	229	330	336
BH6_24	1	103	103	198	202	241	244	294	302	153	153	337	383	206	206	120	120	209	209	291	294	156	156	336	352	229	229	333	336
BH6_25	1	103	119	198	202	241	241	288	290	151	153	391	395	206	212	0	0	206	209	288	291	156	156	336	352	229	238	330	336
BH6_26	1	103	103	198	198	241	241	290	298	153	153	379	395	206	212	120	120	209	212	291	291	156	156	336	356	229	241	327	330
BH6_27	1	115	119	198	202	241	241	288	290	153	153	383	415	206	210	132	136	206	206	291	291	156	156	352	360	229	238	336	336
BH7_1	1	103	119	198	200	241	241	288	290	153	153	383	387	206	212	120	120	206	209	291	291	156	156	340	354	229	229	333	336
BH7_2	1	111	115	202	202	241	241	288	290	153	153	337	387	206	206	128	132	206	209	294	294	156	156	336	336	229	229	330	333
BH7_3	1	103	103	198	198	229	229	288	294	153	153	0	0	206	206	120	120	209	209	291	291	156	156	340	340	229	229	336	336
BH7_4	1	103	111	198	200	229	241	288	288	153	153	379	411	206	212	120	128	206	209	291	294	156	156	342	348	229	229	336	336
BH7_5	1	103	115	198	198	241	241	294	294	153	153	345	383	210	212	120	132	206	209	291	291	156	156	336	350	229	229	336	336
BH7_6	1	103	131	198	198	241	241	288	290	153	153	341	387	206	206	120	150	209	209	291	294	156	156	336	354	229	229	336	336
BH7_7	1	103	107	198	198	241	241	288	296	153	153	341	341	206	208	120	124	209	212	291	291	156	162	340	360	229	229	336	336
BH7_8	1	103	119	202	202	241	241	294	294	153	153	341	341	206	210	120	136	206	209	291	291	156	156	352	352	229	229	333	336
BH7_9	1	103	127	198	202	229	241	288	290	153	153	353	383	206	210	120	144	206	209	288	294	156	156	342	350	229	229	336	336
BH7_10	1	103	103	198	200	229	241	290	294	153	153	337	383	206	210	120	120	209	209	291	291	156	156	340	340	229	229	333	333
BH7_11	1	103	111	198	200	241	241	288	288	153	153	379	379	210	210	120	128	206	206	288	291	154	156	336	350	229	238	336	336
BH7_12	1	103	103	0	0	241	241	296	296	153	153	377	377	210	212	0	0	0	0	0	0	0	0	0	0	229	229	0	0
BH7_13	1	103	131	198	200	241	241	290	290	153	153	337	341	206	210	120	148	209	209	288	291	156	156	336	352	241	241	336	336
BH7_14	1	103	103	198	198	241	241	290	294	153	153	341	407	206	208	120	120	206	206	291	294	156	156	340	360	229	229	330	333
BH7_15	1	103	103	200	200	241	241	290	290	153	153	391	391	210	212	120	120	206	206	291	291	156	156	350	350	229	241	330	330
BH7_16	1	103	119	198	202	229	241	290	294	153	153	379	411	206	210	120	136	206	209	291	291	156	156	350	352	229	229	333	333
BH7_17	1	115	115	202	202	241	241	290	290	153	153	379	379	206	206	132	136	209	212	291	294	156	156	342	354	229	229	330	336
BH7_18	1	103	103	198	202	229	241	288	294	153	153	341	387	206	210	120	132	209	212	288	291	156	162	336	352	229	229	330	336
BH7_19	1	103	111	198	202	229	241	288	294	153	153	337	341	206	210	120	128	209	212	294	294	156	156	336	352	229	229	330	336
BH7_20	1	103	103	198	198	241	241	288	288	153	153	379	387	206	210	120	144	206	206	288	291	156	156	336	350	229	229	330	336
BH7_21	1	103	103	198	202	241	241	288	294	153	153	341	403	204	212	120	120	209	212	291	291	156	156	336	350	229	229	330	336
BH7_22	1	103	103	202	202	229	241	288	290	153	153	403	415	206	208	120	120	206	209	291	291	156	156	340	348	241	241	333	333
BH7_23	1	103	103	198	200	241	241	290	294	153	153	407	415	206	212	120	120	206	209	291	291	156	156	350	358	229	229	333	336
BH7_24	1	103	127	198	198	241	241	290	294	153	153	341	399	206	210	120	144	209	209	291	294	156	156	350	358	229	229	330	333
BH7_25	1	99	103	0	0	241	241	290	294	153	153	0	0	210	212	120	136	209	215	288	291	156	156	0	0	229	238	330	333
BH7_26	1	103	119	198	198	241	241	288	288	153	153	341	387	206	212	120	136	206	209	291	294	156	156	336	352	229	229	327	336
BH8_1	1	103	119	198	202	241	244	290	294	153	153	341	375	206	206	120	136	206	206	288	294	156	156	336	350	229	229	333	336
BH8_2	1	103	103	198	198	241	241	290	294	153	153	337	353	206	210	120	120	206	206	291	291	156	156	352	354	229	229	333	333
BH8_3	1	103	103	198	202	241	241	290	294	153	153	341	353	206	206	120	120	206	206	291	291	156	156	340	354	229	229	333	333
BH8_4	1	103	103	198	198	241	241	290	290	153	153	337	379	206	206	120	120	206	206	291	291	156	156	360	360	229	229	0	0
BH8_5	1	103	103	198	202	229	241	290	294	151	153	411	415	206	210	120	120	206	209	291	291	156	156	350	352	229	229	330	330
BH8_6	1	103	115	198	200	241	241	290	294	153	153	387	387	206	210	120	132	206	209	291	294	156	156	340	340	229	229	333	333
BH8_7	1	103	123	198	198	241	241	290	294	153	153	341	353	206	206	120	140	206	206	291	291	156	156	352	354	229	229	333	333
BH8_8	1	103	111	198	198	241	241	290	290	153	153	345	349	206	212	0	0	209	209	0	0	0	0	336	336	229	229	0	0
BH8_9	1	103	103	198	202	241	241	288	294	153	153	345	383	206	206	120	120	206	209	291	291	156	156	340	354	229	229	333	336
BH8_10	1	107	119	198	198	241	244	288	290	153	153	353	377	206	206	124	136	0	0	291	291	156	156	336	336	229	241	336	336
BH8_11	1	103	127	198	198	241	241	288	294	153	153	387	403	206	210	120	144	209	209	291	294	156	162	336	336	229	229	333	336
BH8_12	1	103	103	198	198	241	241	290	290	153	153	341	353	206	208	120	120	206	206	291	291	156	156	338	352	229	229	333	336
BH8_13	1	103	107	198	198	241	241	288	290	153	153	383	383	206	210	120	124	206	206	291	294	156	156	338	354	229	241	330	330
BH8_14	1	103	107	198	202	241	241	290	290	153	153	353	415	206	212	120	124	206	206	291	291	156	156	336	352	229	229	336	336
BH8_15	1	103	107	198	198	241	241	290	294	153	153	383	387	206	206	120	124	206	206	291	291	156	156	346	354	229	229	333	336
BH8_16	1	103	103	198	198	241	241	288	290	153	153	353	387	206	206	120	120	206	206	291	291	156	156	340	346	229	229	336	336
BH8_17	1	103	135	198	198	241	241	288	290	153	153	341	353	206	206	120	120	206	206	291	291	156	156	336	338	229	229	333	333
BH8_18	1	103	127	198	200	241	241	288	288	153	153	341	391	206	206	120	144	206	209	291	294	156	156	340	362	229	229	339	339
BH8_19	1	107	119	198	198	241	244	288	294	153	153	337	377	206	212	124	136	209	212	291	294	156	156	336	348	229	229	330	336
BH8_20	1	103	103	198	202	241	241	288	290	153	153	357	383	206	212	120	120	206	209	291	291	156	156	336	354	229	229	330	333
BH8_21	1	103	127	198	198	241	241	294	294	153	153	337	403	210	212	120	144	206	209	294	294	156	156	336	340	229	229	333	336
BH8_22	1	123	127	198	198	241	241	290	294	153	153	337	403	206	212	140	144	206	209	288	291	156	156	336	336	229	229	330	336
BH8_23	1	103	103	200	202	241	244	294	298	153	153	337	423	210	210	120	120	206	209	291	291	156	156	336	352	229	229	333	336
BH8_24	1	103	111	198	198	241	244	290	294	153	153	383	391	206	210	120	128	206	209	291	291	156	156	336	350	229	229	336	336
BH8_25	1	103	123	198	200	241	241	288	294	153	153	337	353	206	210	120	140	206	209	291	294	156	156	350	354	229	229	333	336
BH8_26	1	103	123	198	198	241	241	288	294	153	153	337	387	210	210	120	140	209	212	288	291	156	156	340	350	229	229	333	333
BH8_27	1	103	103	0	0	0	0	0	0	153	153	341	341	210	212	120	120	0	0	291	294	0	0	0	0	229	229	0	0
BH8_28	1	103	103	198	198	241	241	288	290	153	153	379	391	208	210	120	120	206	209	288	291	156	156	336	340	229	229	330	336
BH8_29	1	103	103	198	198	241	241	290	290	153	153	353	387	206	206	120	120	206	206	291	291	156	156	340	354	229	229	333	333
BH8_30	1	103	103	198	198	241	241	288	294	153	153	341	341	208	212	120	120	209	209	285	288	156	156	334	346	229	229	330	333
BH8_31	1	111	119	198	198	241	241	290	290	153	153	345	387	206	206	128	136	209	209	291	291	156	156	336	336	229	229	330	336
BH9_1	1	103	103	200	200	241	241	288	290	153	153	367	399	206	210	120	120	209	212	291	291	156	156	336	340	229	229	333	333
BH9_2	1	115	135	202	202	241	241	288	294	153	153	337	383	206	206	132	132	206	206	294	294	156	156	338	352	229	229	330	333
BH9_3	1	103	131	198	200	241	241	288	298	153	153	387	411	206	210	120	150	206	209	291	291	156	156	336	354	229	241	336	336
BH9_4	1	103	103	200	204	241	241	288	294	153	153	345	395	206	210	120	120	209	212	291	291	156	156	336	352	229	241	330	336
BH9_5	1	103	115	200	202	229	241	288	290	153	153	407	419	210	212	120	132	206	206	291	291	156	156	336	354	229	238	330	333
BH9_6	1	103	103	198	200	241	241	288	288	153	153	369	383	206	210	120	120	206	209	291	291	156	156	336	340	229	229	333	333
BH9_7	1	103	103	198	202	241	241	288	290	153	153	345	407	210	212	120	132	206	206	291	291	156	156	336	350	229	238	330	330
BH9_8	1	103	119	200	202	229	241	288	288	153	153	383	407	212	212	120	136	209	209	291	291	156	156	350	350	229	229	330	330
BH9_9	1	103	115	198	198	229	241	288	294	153	153	345	391	206	210	120	132	206	209	291	291	156	156	350	356	229	238	333	333
BH9_10	1	103	111	198	204	229	241	288	294	153	153	387	391	206	210	120	128	206	206	291	291	156	156	352	356	229	241	330	336
BH9_11	1	103	103	198	200	241	244	288	294	153	153	341	341	206	210	120	120	209	209	291	291	156	156	336	352	229	241	330	330
BH9_12	1	103	103	202	202	241	241	290	294	153	153	379	423	206	206	120	120	206	206	291	294	156	156	336	352	229	229	330	333
BH9_13	1	103	103	198	202	241	241	288	290	153	153	349	387	206	206	120	144	206	209	291	294	156	156	336	352	229	241	336	336
BH9_14	1	103	103	198	200	241	241	288	288	153	153	345	383	208	210	120	120	206	209	291	291	156	156	336	356	229	229	330	330
BH9_15	1	103	103	198	198	241	241	288	294	153	153	341	395	206	210	120	120	209	209	291	291	156	156	336	342	229	229	330	336
BH9_16	1	103	127	198	202	241	241	288	290	153	153	349	387	206	208	120	144	206	209	291	291	156	156	352	352	229	241	333	336
BH9_17	1	103	131	198	200	241	241	288	298	153	153	383	383	206	206	120	150	203	206	291	294	156	156	336	362	229	241	330	333
BH9_18	1	111	119	198	200	241	241	288	288	153	153	379	383	206	210	128	136	206	212	291	291	156	156	336	336	229	229	333	333
BH9_19	1	103	131	198	202	241	241	288	288	153	153	383	399	210	210	120	150	209	212	0	0	156	156	336	340	229	229	333	336
BH9_20	1	103	103	198	198	229	241	288	290	153	153	345	399	206	210	120	120	206	209	291	291	156	156	342	356	229	229	330	336
BH9_21	1	103	103	198	200	241	241	288	288	153	153	379	399	206	206	120	120	206	212	291	291	156	156	336	340	229	229	333	333
BH9_22	1	103	119	198	198	241	244	290	294	153	153	387	403	206	206	120	120	206	209	291	291	156	156	336	352	229	238	330	330
BH9_23	1	103	103	202	202	241	241	288	290	153	153	379	399	206	210	120	120	206	209	288	291	156	156	336	340	229	229	333	336
BH9_24	1	103	103	200	202	241	241	290	294	153	153	387	399	206	206	120	120	209	209	291	294	156	156	336	352	229	229	330	333
BH9_25	1	103	103	198	200	229	241	288	288	153	153	345	391	206	206	120	120	206	209	291	294	156	156	338	352	229	229	330	333
BH9_26	1	107	107	198	198	229	229	290	298	153	153	0	0	206	206	120	120	0	0	0	0	0	0	0	0	0	0	0	0
BH10_1	1	103	103	198	202	229	241	288	306	153	153	375	411	204	210	120	120	206	209	291	291	156	156	340	354	229	229	333	336
BH10_2	1	103	115	200	202	229	241	288	288	153	153	383	419	208	212	120	120	206	209	288	291	156	156	336	348	229	241	333	333
BH10_3	1	103	119	198	204	229	241	288	294	153	153	345	407	206	212	120	136	206	209	291	294	156	156	340	340	229	238	330	330
BH10_4	1	103	119	202	204	241	241	288	290	153	153	387	387	206	206	120	136	206	209	291	294	156	156	336	342	229	229	330	336
BH10_5	1	103	119	198	202	241	241	290	294	153	153	399	399	206	206	120	136	206	209	288	291	156	156	354	358	229	229	333	336
BH10_6	1	103	103	198	198	244	244	294	298	153	153	349	407	206	210	120	120	206	209	291	294	156	156	336	352	229	229	333	336
BH10_7	1	115	127	198	198	241	241	288	290	153	153	379	403	206	206	132	144	209	212	291	291	156	162	336	348	229	241	330	333
BH10_8	1	127	139	198	198	241	241	290	294	153	153	383	403	206	206	144	158	206	206	291	291	156	156	350	352	229	229	336	336
BH10_9	1	127	139	198	198	229	241	290	290	153	153	341	403	206	206	144	158	206	209	288	294	156	158	336	346	229	241	330	333
BH10_10	1	103	103	198	198	229	241	288	294	153	153	341	395	206	206	120	120	206	206	291	291	156	156	354	360	229	229	333	336
BH10_11	1	103	103	198	198	229	241	290	290	153	153	399	399	206	206	120	120	0	0	291	291	0	0	0	0	0	0	0	0
BH10_12	1	119	127	198	200	241	241	292	294	153	153	345	407	204	204	136	144	206	209	291	294	156	156	350	354	229	229	336	336
BH10_13	1	103	111	198	200	241	241	294	294	153	153	341	407	206	206	120	128	206	209	291	291	156	162	354	358	229	229	333	336
BH10_14	1	103	103	198	198	241	241	288	290	153	153	345	345	206	210	120	120	209	209	291	294	156	156	336	336	229	229	336	336
BH10_15	1	103	127	198	198	241	241	288	294	153	153	387	407	206	210	120	144	206	206	291	291	156	156	336	336	229	229	336	336
BH10_16	1	103	135	198	202	241	241	288	294	153	153	337	403	206	206	120	154	206	209	291	294	156	156	340	340	229	229	333	333
BH10_17	1	111	115	198	198	229	241	288	294	153	153	341	387	206	210	128	132	209	209	291	294	156	156	336	336	229	229	336	336
BH10_18	1	103	119	198	202	241	241	288	288	153	153	337	403	206	210	120	136	206	212	291	291	156	158	336	342	229	238	330	336
BH10_19	1	99	99	200	200	241	244	288	290	153	153	341	345	206	206	120	120	206	209	291	291	156	158	350	350	229	229	330	333
BH10_20	1	103	103	198	198	241	241	294	294	153	153	379	391	206	206	120	120	206	209	291	294	156	156	336	352	229	229	330	336
BH10_21	1	111	127	200	204	241	241	294	294	153	153	341	407	206	210	128	144	206	209	291	294	156	162	356	358	229	229	330	336
BH10_22	1	127	131	198	200	241	241	288	294	153	153	345	411	206	210	144	144	206	206	288	291	156	156	336	352	229	229	330	330
BH10_23	1	103	103	202	202	241	241	288	294	153	153	337	337	206	206	140	140	209	209	291	291	0	0	348	358	238	238	0	0
BH10_24	1	107	119	202	202	241	241	290	290	153	153	337	337	206	210	124	136	206	206	291	294	156	162	336	338	229	238	330	330
BH10_25	1	103	127	198	198	241	241	288	288	153	153	403	407	206	212	120	144	206	206	294	294	156	162	336	352	229	238	333	333
BH10_26	1	119	123	198	200	241	241	288	288	153	153	337	341	206	206	136	140	206	206	291	291	156	162	336	352	229	229	330	333
BH10_27	1	103	119	0	0	0	0	0	0	153	153	0	0	204	204	120	136	209	209	288	291	156	156	350	354	229	241	333	336
BH10_28	1	103	115	198	200	241	244	288	290	153	153	383	419	210	212	120	132	206	209	288	291	156	156	342	346	229	241	330	336
BH10_29	1	103	103	198	198	229	241	288	294	153	153	383	399	204	208	120	120	206	209	291	294	156	156	336	354	229	229	333	336
BH10_30	1	119	127	198	200	241	244	288	294	153	153	337	341	204	204	136	140	206	206	291	291	156	158	336	350	229	229	330	336
BH10_31	1	103	119	202	204	241	241	288	294	153	153	337	387	204	204	120	136	206	206	291	291	156	156	336	352	229	241	330	330
BH10_32	1	103	103	198	198	241	241	294	294	153	153	345	391	206	206	120	120	206	209	291	291	156	156	336	350	229	229	330	336
BH11_1	1	103	131	198	198	229	241	288	294	153	153	341	395	206	206	120	150	206	209	291	294	156	156	336	354	229	238	336	336
BH11_2	1	103	123	198	202	229	241	294	294	153	153	379	387	206	210	0	0	0	0	291	291	156	156	354	356	0	0	333	333
BH11_3	1	103	123	198	202	241	241	288	294	153	153	383	407	206	210	120	140	209	209	291	291	156	156	352	356	229	229	336	336
BH11_4	1	103	103	198	198	241	241	290	296	153	153	387	415	206	210	120	120	206	209	294	294	156	156	350	350	229	229	336	336
BH11_5	1	103	123	202	202	229	241	290	294	153	153	391	391	206	210	120	140	206	206	291	291	156	156	354	356	229	241	0	0
BH11_6	1	103	103	198	198	241	244	288	288	153	153	387	407	206	210	120	120	206	206	291	294	156	156	336	336	229	229	336	336
BH11_7	1	107	111	198	202	229	241	290	294	153	153	337	391	206	206	128	128	209	209	288	291	156	158	336	354	229	238	333	333
BH11_8	1	103	107	198	202	241	244	288	288	153	153	387	407	206	206	120	124	206	206	291	294	156	156	336	336	229	229	330	336
BH11_9	1	103	119	202	202	241	241	288	290	153	153	345	387	206	206	120	136	206	209	291	291	156	156	340	350	229	229	333	336
BH11_10	1	103	111	198	204	241	241	290	294	153	153	387	391	206	206	120	128	209	209	291	291	156	158	336	356	229	238	330	333
BH11_11	1	103	111	198	198	241	244	290	294	153	153	295	341	206	212	120	128	209	209	291	291	156	156	350	352	229	229	330	333
BH11_12	1	103	127	198	198	229	241	288	290	153	153	341	387	206	212	120	120	209	209	291	291	156	156	336	348	229	229	333	333
BH11_13	1	103	115	198	202	241	241	288	288	153	153	337	383	206	206	120	132	209	209	291	291	156	156	336	356	229	229	330	336
BH11_14	1	107	111	198	202	229	241	288	294	153	153	337	391	206	206	124	128	209	209	288	291	154	156	336	336	229	229	336	336
BH11_15	1	103	119	200	204	241	241	288	288	153	153	403	415	208	210	120	136	206	209	291	291	156	156	336	350	229	229	330	336
BH11_16	1	103	111	198	204	241	241	290	294	153	153	337	387	206	206	120	128	209	209	291	291	156	158	336	356	229	238	330	330
BH11_17	1	103	103	198	202	229	244	288	294	153	153	345	403	206	210	120	148	209	209	291	294	156	156	352	354	229	238	333	333
BH11_18	1	103	103	198	198	241	241	288	290	153	153	341	341	206	212	120	120	209	209	291	291	156	156	340	356	229	229	333	336
BH11_19	1	103	107	198	204	241	244	288	294	153	153	383	407	206	210	120	136	206	209	291	291	156	156	352	352	229	229	330	333
BH11_20	1	103	111	202	204	229	241	288	294	153	153	387	387	206	206	120	128	206	209	288	291	156	156	336	336	229	238	330	336
BH11_21	1	103	135	198	202	241	241	288	294	153	153	345	387	206	206	120	154	206	209	291	291	156	156	350	350	229	229	333	336
BH11_22	1	103	103	198	202	241	244	290	290	153	153	341	403	206	210	120	120	209	209	288	291	156	156	336	354	229	229	330	333
BH11_23	1	119	135	202	202	241	241	290	294	153	153	387	387	206	206	136	154	206	209	294	294	156	156	350	350	229	229	330	333
BH11_24	1	115	119	198	204	229	241	290	294	153	153	395	403	206	206	132	136	206	209	291	291	156	156	340	350	229	229	330	336
BH11_25	1	115	119	198	202	241	241	290	294	153	153	395	403	206	206	132	136	206	209	291	291	156	156	336	340	229	229	330	333
BH11_26	1	103	127	200	202	241	241	288	288	153	153	349	403	206	212	120	144	206	209	291	291	156	162	336	362	229	229	333	333
BH11_27	1	103	107	198	204	241	241	290	294	153	153	387	387	206	206	120	124	206	209	288	291	156	156	336	354	229	229	330	333
BH11_28	1	103	103	198	202	229	244	290	294	153	153	341	403	210	210	120	120	209	209	291	294	156	156	336	354	229	229	333	333
BH12_1	1	103	127	198	202	241	241	290	302	153	153	391	391	210	212	120	144	206	206	291	291	156	156	336	340	229	238	333	333
BH12_2	1	127	127	198	198	229	241	288	290	153	153	383	403	0	0	144	144	206	206	291	294	156	156	356	356	229	241	333	333
BH12_3	1	103	127	198	202	229	229	290	294	153	153	383	407	206	208	120	144	206	206	291	294	156	156	352	356	238	241	330	336
BH12_4	1	103	111	198	198	229	241	290	294	153	153	379	399	208	210	120	128	206	209	288	291	156	156	352	352	229	241	336	336
BH12_5	1	103	119	198	202	241	241	288	288	153	153	387	391	206	206	120	136	206	209	291	291	156	156	336	358	229	229	336	336
BH12_6	1	103	103	198	198	229	241	290	294	153	153	337	383	206	206	120	120	206	209	291	294	156	156	352	354	229	229	336	336
BH12_7	1	103	115	198	198	229	241	290	294	153	153	383	407	206	212	120	132	206	206	288	294	156	156	352	352	229	241	330	336
BH12_8	1	115	127	198	198	229	241	288	294	153	153	383	387	206	208	132	144	206	206	288	288	156	156	350	350	229	229	333	333
BH12_9	1	107	107	198	198	244	244	294	294	153	153	395	395	204	204	0	0	0	0	291	291	0	0	0	0	0	0	0	0
BH12_10	1	103	103	198	202	241	241	290	294	153	153	379	391	210	210	120	120	206	209	291	294	156	156	350	352	229	229	330	336
BH12_11	1	103	131	198	202	241	241	288	294	153	153	345	399	206	210	120	150	209	209	291	294	156	156	336	354	229	229	330	336
BH12_12	1	103	103	0	0	0	0	294	294	153	153	295	295	206	206	0	0	0	0	0	0	0	0	0	0	0	0	0	0
BH12_13	1	123	127	198	198	229	241	288	290	151	153	379	415	206	206	140	144	206	209	288	291	156	156	348	352	229	241	336	336
BH12_14	1	103	103	198	202	229	241	288	288	153	153	383	383	206	212	120	120	206	206	291	294	156	156	340	352	229	229	333	336
BH12_15	1	103	127	198	198	229	244	288	294	153	153	337	379	206	208	120	144	206	212	291	294	156	156	352	356	229	238	333	336
BH12_16	1	103	115	198	198	229	241	290	294	153	153	379	407	208	212	120	132	206	206	288	288	156	156	352	356	229	241	336	336
BH12_17	1	103	119	198	202	241	241	288	288	153	153	387	391	206	210	120	136	209	209	291	294	156	156	352	360	229	241	330	336
BH12_18	1	107	111	198	198	241	241	294	294	153	153	345	387	206	210	120	136	206	209	291	291	156	156	336	340	229	229	333	333
BH12_19	1	103	103	198	202	241	241	288	294	153	153	337	341	206	210	120	140	206	209	294	294	156	156	356	356	229	229	330	333
BH12_20	1	103	139	198	198	241	241	288	294	153	153	383	403	210	212	120	144	206	206	288	291	156	156	352	356	229	229	336	336
BH12_21	1	103	103	198	198	241	244	294	294	153	153	341	395	208	210	120	144	206	206	288	291	156	156	340	358	229	229	330	333
BH12_22	1	119	139	198	198	241	241	288	294	153	153	345	383	210	210	120	120	209	209	291	291	156	156	336	336	229	229	336	336
BH12_23	1	103	127	198	202	229	241	288	294	153	153	379	415	206	206	120	144	206	209	288	291	156	156	336	352	229	229	333	336
BH12_24	1	103	103	200	200	241	241	288	290	153	153	341	395	206	210	144	144	206	209	291	294	156	156	356	358	229	241	336	336
BH12_25	1	115	115	198	198	241	241	288	294	153	153	395	403	208	210	120	120	206	209	288	291	156	156	352	352	229	241	336	336
BH12_26	1	103	103	202	202	241	241	290	290	153	153	345	399	210	210	120	120	206	206	288	288	156	156	336	352	229	229	336	336
BH12_27	1	103	103	198	200	229	229	288	290	153	153	345	379	206	206	120	120	203	206	288	294	156	156	354	356	229	229	333	333
BH12_28	1	103	103	198	198	229	241	288	288	153	153	383	403	206	212	120	120	206	206	291	294	156	156	336	356	229	229	336	336
BH12_29	1	103	127	198	198	229	241	290	290	153	153	349	379	208	210	120	144	206	209	288	291	156	156	340	352	229	229	336	336
BH12_30	1	103	103	198	198	241	241	290	296	153	153	387	411	206	206	120	120	209	209	288	291	156	156	336	350	229	229	330	339
BH12_31	1	103	103	198	198	229	241	290	290	153	153	383	391	206	206	120	120	206	209	288	294	156	156	336	352	229	229	333	336
BH13_1	1	103	123	198	198	241	241	288	294	153	153	317	341	206	206	120	140	206	209	291	291	156	156	340	354	229	229	330	336
BH13_2	1	103	103	200	200	229	241	294	294	153	153	383	415	206	210	120	120	0	0	294	294	156	156	350	360	229	229	0	0
BH13_3	1	115	123	198	200	241	241	288	290	153	153	357	415	206	210	132	140	209	212	291	291	156	156	350	352	229	241	333	336
BH13_4	1	107	131	198	198	241	241	288	290	153	153	341	345	206	206	120	120	206	209	288	291	156	158	340	352	229	241	0	0
BH13_5	1	103	119	198	198	241	241	288	290	153	153	387	403	206	206	120	136	206	209	291	294	156	162	336	360	229	229	336	336
BH13_6	1	103	115	198	198	241	241	288	290	153	153	337	403	210	212	120	132	206	209	288	288	156	156	348	354	229	229	333	333
BH13_7	1	103	103	198	198	241	244	288	298	151	153	345	369	206	206	120	120	206	206	294	297	156	156	354	360	0	0	336	336
BH13_8	1	103	103	198	198	241	241	290	294	153	153	383	387	206	210	120	120	206	209	291	294	156	156	336	362	229	229	330	333
BH13_9	1	103	119	198	202	241	241	290	290	153	153	383	407	208	210	120	136	206	209	291	294	156	156	340	354	229	238	336	336
BH13_10	1	103	103	198	198	241	241	288	294	153	153	387	387	206	210	120	120	206	206	291	294	156	156	340	350	229	229	330	336
BH13_11	1	103	123	198	200	241	241	290	290	153	153	379	403	210	212	120	140	209	209	291	291	156	162	352	352	229	229	333	336
BH13_12	1	103	103	202	202	229	229	288	288	153	153	345	387	206	210	120	120	206	206	291	294	156	156	336	336	229	229	333	336
BH13_13	1	103	103	198	198	241	241	294	294	153	153	341	379	206	208	120	120	206	206	294	294	156	156	336	348	229	229	330	336
BH13_14	1	103	119	198	202	241	241	288	288	153	153	337	353	206	210	120	136	209	209	291	291	156	156	350	352	229	229	330	336
BH13_15	1	103	107	202	202	229	229	296	296	153	153	329	387	206	206	120	124	206	206	0	0	156	156	336	364	0	0	333	336
BH13_16	1	0	0	198	198	241	241	288	294	153	153	341	345	206	210	0	0	206	209	291	294	156	156	336	340	229	241	333	336
BH13_17	1	107	111	198	198	241	241	294	294	153	153	345	387	206	210	124	128	206	209	291	294	156	156	336	336	229	229	333	336
BH13_18	1	103	103	198	202	241	241	288	294	153	153	337	341	206	210	120	120	206	206	291	294	156	156	352	354	229	238	330	330
BH13_19	1	103	139	198	198	241	241	288	294	153	153	383	403	210	212	120	158	209	209	294	294	156	156	352	354	229	229	330	336
BH13_20	1	103	103	198	198	241	244	294	294	153	153	341	395	208	210	120	120	206	206	291	291	156	156	342	354	229	229	333	336
BH13_21	1	119	139	198	198	241	241	288	294	153	153	399	403	210	210	136	158	206	206	291	294	156	156	352	364	229	229	333	333
BH13_22	1	103	123	198	200	241	241	290	294	153	153	399	403	206	208	120	140	209	212	291	291	0	0	0	0	0	0	0	0
BH13_23	1	103	103	200	200	241	241	288	290	153	153	341	395	206	210	120	120	206	209	291	291	156	156	336	340	229	229	333	336
BH13_24	1	115	115	198	198	241	241	288	294	153	153	395	403	208	210	132	148	206	209	294	294	156	156	340	352	229	229	330	330
BH13_25	1	103	103	202	202	241	241	290	290	153	153	345	399	210	210	120	120	206	206	291	291	156	156	336	350	229	229	333	336
BH13_26	1	103	111	198	200	241	241	288	290	153	153	399	403	206	212	120	128	206	209	294	294	156	156	352	358	229	229	333	333
BH13_27	1	103	119	198	198	241	241	288	290	153	153	395	395	210	210	120	136	206	206	291	294	156	156	336	340	229	229	336	336
BH13_28	1	103	119	198	200	241	241	290	290	153	153	337	403	208	210	0	0	206	209	291	294	156	156	340	352	229	229	330	333
BH13_29	1	103	111	198	202	241	241	290	290	153	153	345	383	210	212	120	128	206	206	291	291	156	156	340	354	229	229	333	333
BH13_30	1	103	103	198	202	229	241	288	290	153	153	337	403	206	208	120	120	0	0	291	294	154	156	0	0	229	229	0	0
BH13_31	1	115	119	198	202	229	241	290	290	153	153	337	399	206	210	132	136	206	206	291	294	156	156	336	354	229	229	0	0
BH14_1	1	111	123	198	198	241	244	288	290	153	153	407	419	206	206	128	140	206	209	291	294	156	156	336	352	229	229	333	333
BH14_2	1	103	127	198	198	241	241	288	290	153	153	377	395	210	212	120	144	206	209	291	291	156	156	352	354	229	241	336	339
BH14_3	1	103	107	198	200	241	241	288	290	153	153	379	379	206	206	120	128	209	209	291	291	156	158	336	352	229	229	336	336
BH14_4	1	103	107	198	198	241	241	294	294	153	153	337	407	208	210	120	124	203	206	291	297	156	156	336	340	229	229	336	336
BH14_5	1	103	127	198	200	241	241	290	294	153	153	337	387	210	212	120	144	209	209	288	291	156	156	340	352	229	238	336	336
BH14_6	1	119	119	202	202	241	241	288	290	153	153	387	399	206	208	136	136	206	206	291	291	156	156	336	336	229	241	333	333
BH14_7	1	103	111	202	202	241	241	288	294	153	153	337	407	206	210	120	128	206	209	288	291	156	156	352	356	229	229	330	333
BH14_8	1	103	103	198	200	241	241	288	290	153	153	379	387	206	206	120	120	209	209	291	291	156	158	336	352	229	229	330	330
BH14_9	1	103	135	198	202	241	241	290	290	153	153	399	415	206	208	140	154	206	206	288	291	156	156	336	354	229	229	330	333
BH14_10	1	99	107	198	198	244	244	290	290	153	153	0	0	206	206	120	120	0	0	285	288	0	0	0	0	229	229	0	0
BH14_11	1	103	107	198	198	241	241	288	290	153	153	345	399	206	206	120	124	206	209	294	294	156	156	342	352	229	238	336	336
BH14_12	1	103	107	198	198	241	241	290	294	153	153	337	387	206	210	120	124	206	212	291	294	156	156	336	352	229	229	333	336
BH14_13	1	115	131	202	202	241	241	288	290	153	153	337	337	206	206	150	150	206	209	294	294	156	156	336	350	229	229	330	333
BH14_14	1	103	103	198	202	241	241	290	290	153	153	379	407	206	206	120	120	209	209	291	294	156	156	336	352	229	229	336	336
BH14_15	1	119	127	200	202	241	241	290	290	153	153	387	387	206	210	136	144	206	209	291	291	156	156	342	354	229	229	330	330
BH14_16	1	111	119	198	202	241	241	288	288	153	153	337	407	206	210	128	136	206	209	291	291	156	156	350	350	229	229	333	333
BH14_17	1	103	111	202	202	241	241	290	294	153	153	289	387	206	212	120	136	206	212	291	291	156	156	336	342	229	229	330	330
BH14_18	1	119	127	198	198	241	241	288	290	153	153	377	395	206	210	136	144	206	209	291	291	156	156	352	354	229	229	333	339
BH14_19	1	111	119	202	202	241	241	290	294	153	153	367	387	206	206	120	120	191	191	291	291	156	156	352	356	238	238	336	336
BH14_20	1	107	127	200	202	241	241	290	290	153	153	383	395	206	210	124	144	209	209	291	291	156	156	336	340	229	229	330	333
BH14_21	1	111	119	198	202	241	241	288	294	153	153	337	387	206	206	128	136	209	209	291	291	156	156	350	352	229	229	333	333
BH14_22	1	103	131	198	202	241	241	288	288	153	153	337	377	206	212	120	150	206	209	291	294	156	156	350	358	229	241	333	336
BH14_23	1	103	107	198	200	241	241	288	298	153	153	345	399	206	210	120	124	206	209	288	291	156	156	340	354	229	238	330	330
BH14_24	1	103	107	198	198	241	241	290	294	153	153	345	399	206	206	120	124	209	209	288	294	156	156	342	354	229	229	330	336
BH14_25	1	107	115	0	0	0	0	288	294	153	153	399	407	208	208	124	132	206	206	291	291	156	156	336	350	229	241	336	336
BH14_26	1	103	115	198	200	241	241	288	294	153	153	337	407	206	206	120	132	206	209	291	294	156	156	336	354	229	238	330	330
BH14_27	1	103	111	202	202	241	241	288	290	153	153	337	407	206	206	120	128	206	209	288	291	156	156	350	356	229	229	333	333
BH15_1	1	103	107	206	206	241	244	296	296	153	153	333	353	206	206	120	120	206	209	291	291	156	156	336	336	235	288	333	336
BH15_2	1	103	103	198	200	241	241	288	290	153	153	337	341	206	212	120	120	206	206	288	291	156	156	336	352	228	241	330	333
BH15_3	1	103	103	0	0	235	241	288	290	153	153	337	345	200	200	0	0	209	209	288	288	0	0	0	0	0	0	0	0
BH15_4	1	103	123	198	198	241	241	290	290	153	153	383	387	206	208	120	140	206	206	291	291	156	156	336	340	229	229	330	330
BH15_5	1	127	131	202	202	241	241	288	288	153	153	395	395	206	208	0	0	206	209	291	291	156	156	340	340	229	241	330	330
BH15_6	1	103	103	198	200	241	244	288	290	153	153	379	423	206	210	120	120	206	209	291	291	156	156	350	354	229	229	330	336
BH15_7	1	99	103	200	200	241	241	288	290	153	153	383	387	206	210	116	120	206	206	291	291	156	156	340	360	229	241	333	336
BH15_8	1	119	131	198	198	241	241	288	290	153	153	341	403	206	206	120	132	206	206	291	294	156	162	336	340	229	229	330	336
BH15_9	1	103	107	198	198	241	241	294	294	153	153	337	379	206	212	120	124	206	209	291	291	156	156	340	352	229	229	333	333
BH15_10	1	115	115	198	202	241	244	288	290	153	153	337	395	206	212	120	132	206	209	288	291	156	156	340	350	229	229	0	0
BH15_11	1	103	107	198	198	229	244	290	294	153	153	315	415	206	206	120	124	209	209	291	291	156	156	350	362	229	238	330	336
BH15_12	1	103	111	198	202	241	241	288	290	153	153	341	387	206	206	120	128	209	209	291	294	156	156	340	352	229	229	333	339
BH15_13	1	103	103	200	202	229	241	288	294	153	153	383	399	206	210	120	120	203	206	291	291	156	156	350	366	229	229	330	336
BH15_14	1	103	107	198	202	241	244	288	290	153	153	337	341	206	210	116	120	206	209	288	294	156	158	336	340	229	229	333	336
BH15_15	1	103	119	198	200	229	241	288	288	153	153	399	403	206	210	120	120	206	206	291	291	156	156	354	356	229	229	330	336
BH15_16	1	103	119	198	200	241	241	288	288	153	153	337	337	206	206	136	136	209	209	291	291	156	156	338	350	229	229	333	339
BH15_17	1	103	111	198	198	241	241	288	294	153	153	391	399	206	210	120	128	206	206	291	291	156	156	352	352	229	229	330	336
BH15_18	1	103	103	198	202	241	241	288	290	153	153	403	419	210	212	120	120	209	209	291	294	154	156	336	336	229	238	333	336
BH15_19	1	107	107	200	202	241	241	290	290	153	153	341	411	206	212	124	124	209	209	291	291	156	156	352	354	229	229	333	333
BH15_20	1	103	131	198	198	229	241	288	290	153	153	341	383	206	210	120	120	206	209	291	291	156	156	350	354	229	229	333	333
BH15_21	1	103	111	198	200	229	241	290	290	153	153	337	357	206	210	120	128	206	206	288	291	156	156	340	350	229	229	0	0
BH15_22	1	103	131	198	202	241	241	288	290	153	153	383	383	206	206	120	132	0	0	291	291	0	0	340	354	232	232	333	333
BH15_23	1	103	111	198	202	241	241	294	294	153	153	403	415	206	208	120	120	206	206	291	291	156	156	336	340	229	229	330	330
BH15_24	1	103	103	198	198	241	241	290	294	153	153	329	445	206	212	120	128	206	209	288	291	154	156	336	350	229	241	330	336
BH15_25	1	103	111	198	198	241	241	292	298	151	153	319	325	212	216	120	120	206	209	294	294	156	162	340	352	229	241	333	339
BH15_26	1	103	103	198	200	241	241	296	298	151	153	315	333	212	212	120	128	209	209	291	294	156	156	336	354	229	229	0	0
BH15_27	1	103	107	198	198	241	241	296	298	153	153	0	0	212	216	120	124	206	209	291	294	156	156	336	336	229	229	333	336
BH15_28	1	91	103	198	200	241	241	292	296	153	153	395	399	210	212	120	120	209	212	291	294	156	156	352	352	229	229	336	336
BH15_29	1	0	0	0	0	241	241	0	0	0	0	0	0	0	0	120	120	206	209	291	291	156	162	336	342	229	229	336	336
BH15_30	1	95	103	198	200	241	244	288	292	153	153	315	315	210	212	148	148	206	209	291	294	156	156	336	350	229	238	336	336
BH15_31	1	103	103	0	0	0	0	288	294	0	0	339	339	206	208	120	120	209	209	291	294	156	162	340	354	229	229	336	339
BH15_32	1	0	0	0	0	241	241	0	0	0	0	0	0	0	0	120	136	206	209	291	291	156	156	336	350	229	241	336	336
BH16_1	1	103	103	198	198	241	244	290	294	153	153	337	383	204	208	120	136	206	206	288	291	156	156	336	354	229	229	330	333
BH16_2	1	103	131	198	202	229	241	290	290	153	153	345	395	206	212	120	150	209	209	291	291	156	156	336	360	229	238	330	336
BH16_3	1	103	127	0	0	0	0	288	290	153	153	0	0	206	212	120	120	0	0	294	294	0	0	336	360	0	0	333	333
BH16_4	1	103	131	198	198	241	244	288	290	153	153	341	387	206	206	120	120	206	209	288	288	156	156	352	352	229	229	330	336
BH16_5	1	103	119	198	202	241	241	290	290	151	153	341	387	206	212	120	136	206	209	288	291	156	156	336	336	229	238	327	333
BH16_6	1	103	119	198	202	241	241	290	298	151	153	341	411	206	212	120	136	206	209	291	291	156	156	336	336	229	229	330	330
BH16_7	1	103	103	198	200	241	241	290	290	153	153	379	387	206	210	120	120	206	209	291	294	156	156	354	354	229	229	333	336
BH16_8	1	103	107	200	202	241	241	288	288	153	153	341	403	206	206	120	124	206	209	291	291	156	156	336	342	229	229	333	336
BH16_9	1	95	119	198	198	229	244	290	290	153	153	337	345	210	212	112	136	209	209	291	291	156	156	352	354	229	229	330	336
BH16_10	1	103	103	200	202	241	241	290	294	151	153	345	403	206	212	120	120	206	206	291	291	156	156	340	360	229	229	330	333
BH16_11	1	103	107	198	198	241	241	294	294	153	153	345	399	206	206	136	150	206	206	291	291	156	156	336	354	229	229	330	333
BH16_12	1	111	115	198	198	241	241	290	298	153	153	341	407	206	208	128	132	209	209	288	288	156	156	336	350	229	241	333	333
BH16_13	1	103	103	198	200	241	241	294	298	153	153	341	387	206	206	120	120	206	212	294	294	156	156	340	354	229	229	333	336
BH16_14	1	103	131	198	200	241	241	290	294	153	153	341	407	206	210	120	120	209	209	291	294	156	156	352	362	229	241	333	333
BH16_15	1	99	99	198	198	241	241	288	290	153	153	341	387	206	212	120	120	206	206	291	291	156	156	352	352	229	238	333	333
BH16_16	1	103	115	202	202	229	241	288	290	151	153	337	341	210	212	120	132	209	209	291	294	156	156	336	350	229	229	333	333
BH16_17	1	111	131	198	198	241	241	294	294	153	153	399	403	206	206	128	150	206	209	291	294	156	156	352	352	229	229	330	330
BH16_18	1	103	119	198	202	241	241	288	290	151	153	373	383	212	212	120	136	206	209	291	291	156	156	352	356	229	238	327	333
BH16_19	1	103	131	198	202	241	244	294	294	153	153	337	403	206	206	120	120	206	209	294	294	156	156	336	340	229	229	333	336
BH16_20	1	103	111	198	200	229	244	290	294	153	153	341	387	206	210	120	128	206	206	291	294	156	156	336	336	229	238	333	333
BH16_21	1	103	127	198	200	241	241	288	294	153	153	387	395	204	210	120	144	206	206	291	291	156	156	336	336	229	238	333	333
BH16_22	1	103	103	198	198	241	241	288	290	153	153	341	387	206	206	120	120	206	209	291	291	156	156	352	352	229	238	333	333
BH16_23	1	99	99	198	198	241	241	288	290	153	153	371	371	206	206	120	120	206	209	291	291	156	156	350	352	229	238	333	333
BH16_24	1	103	103	198	198	241	241	288	294	153	153	337	383	210	212	120	120	209	209	291	294	156	156	352	354	229	229	327	330
BH16_25	1	103	119	200	200	241	241	290	294	153	153	375	399	210	210	136	136	206	209	291	291	156	156	336	350	229	229	330	333
BH16_26	1	103	111	198	198	241	241	290	294	153	153	399	399	206	206	120	128	209	212	291	294	156	156	352	352	229	229	333	333
BH16_27	1	103	103	198	202	241	241	290	298	153	153	399	407	204	212	120	120	206	206	291	294	156	156	352	362	229	241	333	336
BH16_28	1	103	135	198	200	241	241	290	294	153	153	387	391	204	204	120	154	209	209	291	291	156	156	336	354	229	229	333	333
BH16_29	1	103	103	198	198	241	241	288	290	153	153	341	383	210	212	120	120	209	209	288	291	156	156	340	356	229	229	327	333
BH16_30	1	103	103	198	198	241	241	288	290	153	153	337	387	204	204	120	120	209	209	291	291	156	156	336	352	229	229	333	333
BH16_31	1	103	119	198	198	241	241	288	294	153	153	387	391	204	204	120	136	206	209	294	294	156	156	354	360	229	238	336	336
BH16_32	1	115	131	198	198	241	241	288	294	153	153	379	399	206	210	132	132	206	209	291	291	156	156	336	358	229	238	330	330
BH17_1	1	115	115	198	198	241	241	290	294	153	153	379	387	204	204	132	132	206	209	291	294	156	156	336	352	229	229	330	336
BH17_2	1	103	119	202	204	229	241	290	290	153	153	337	403	206	206	120	136	209	209	291	291	156	156	350	354	229	229	333	333
BH17_3	1	103	123	198	198	241	241	288	290	153	153	341	391	206	206	120	140	209	209	288	291	156	156	336	356	229	229	336	336
BH17_4	1	103	119	198	202	241	244	290	294	153	153	341	383	206	208	120	136	206	209	291	291	156	156	336	340	229	229	330	333
BH17_5	1	103	131	198	202	241	241	290	294	153	153	379	379	206	210	120	150	206	209	294	294	156	156	336	352	229	241	333	333
BH17_6	1	119	127	200	202	241	241	290	294	153	153	341	383	210	212	136	144	206	209	288	288	156	156	348	348	229	229	330	333
BH17_7	1	103	107	198	202	241	241	290	290	153	153	337	345	206	210	120	124	206	209	291	294	156	156	340	350	229	238	330	333
BH17_8	1	103	119	198	198	241	244	290	294	153	153	379	387	206	206	120	136	209	212	291	291	156	156	336	352	229	229	330	336
BH17_9	1	99	99	198	202	229	241	294	294	153	153	341	349	206	210	120	120	209	209	291	294	156	156	336	342	229	229	330	336
BH17_10	1	103	103	202	204	229	244	288	294	153	153	403	407	206	210	120	120	209	209	291	291	156	156	348	354	229	229	333	336
BH17_11	1	103	119	200	202	241	241	292	294	153	153	379	379	204	204	120	136	209	209	288	291	156	156	344	352	229	229	330	330
BH17_12	1	119	131	202	202	241	241	288	294	153	153	345	387	206	212	136	148	209	209	288	294	156	156	338	352	229	229	330	336
BH17_13	1	103	119	198	202	241	241	290	294	153	153	379	387	206	206	120	136	206	209	291	291	156	156	336	352	229	229	330	330
BH17_14	1	103	119	198	202	241	241	290	294	153	153	383	407	206	210	120	136	206	212	291	294	156	156	336	336	229	229	333	336
BH17_15	1	103	119	198	198	241	244	288	294	153	153	383	411	210	212	120	136	206	209	291	294	156	156	336	340	229	238	330	336
BH17_16	1	103	135	198	198	229	241	288	294	153	153	345	383	206	212	120	120	206	209	288	291	156	156	336	350	229	229	333	336
BH17_17	1	103	127	198	200	241	241	288	294	153	153	379	391	206	210	120	144	206	209	288	288	156	156	336	336	229	229	333	336
BH17_18	1	103	103	198	198	241	241	294	294	153	153	383	403	206	206	120	120	206	206	291	294	156	156	340	350	229	229	333	333
BH17_19	1	103	131	198	202	241	241	294	296	153	153	337	387	206	208	120	120	209	209	288	288	156	156	336	336	229	229	336	336
BH17_20	1	103	119	198	202	241	241	294	294	153	153	341	345	206	206	120	136	209	209	291	294	156	156	338	340	229	229	330	333
BH17_21	1	111	119	198	198	241	241	290	290	153	153	337	345	210	210	128	136	206	209	291	294	156	158	340	350	229	229	333	336
BH17_22	1	103	119	198	202	241	241	294	298	153	153	341	349	206	206	120	136	206	209	291	294	156	156	338	342	229	229	330	333
BH17_23	1	103	103	202	204	229	241	290	294	153	153	403	407	206	210	120	120	206	209	291	294	156	156	340	350	229	229	333	336
BH17_24	1	103	119	198	202	241	241	290	294	153	153	341	345	206	210	120	136	206	209	291	291	156	162	336	340	229	229	330	336
BH17_25	1	103	123	198	198	241	241	288	294	153	153	383	407	204	204	120	140	206	206	291	294	156	156	338	340	229	241	333	336
BH17_26	1	103	127	202	202	241	241	290	294	153	153	341	407	204	204	120	144	206	209	291	291	156	156	340	350	229	238	336	336
BH17_27	1	103	103	198	198	241	244	288	290	153	153	337	341	210	210	120	120	209	209	288	294	156	156	340	350	229	229	336	336
BH17_28	1	103	119	198	198	229	241	290	294	153	153	403	403	206	210	120	136	206	209	291	294	156	156	336	340	229	241	330	336
BH18_1	1	103	127	198	200	241	241	290	290	153	153	345	353	206	208	120	144	209	209	288	291	156	156	340	358	229	229	333	336
BH18_2	1	103	123	198	202	241	244	288	294	153	153	341	341	212	212	120	120	209	209	291	294	156	156	336	350	229	229	336	336
BH18_3	1	103	127	198	198	241	241	290	294	153	153	407	423	206	208	0	0	206	209	291	294	156	156	336	350	229	229	333	336
BH18_4	1	111	123	198	202	229	241	288	290	153	153	337	345	206	212	120	120	206	206	291	294	156	156	336	360	229	238	333	336
BH18_5	1	103	103	200	202	241	241	294	298	153	153	337	337	206	212	120	120	206	206	291	294	156	156	352	360	229	229	330	336
BH18_6	1	115	119	198	200	241	241	288	288	153	153	337	415	208	212	150	150	206	206	294	294	156	156	336	336	229	241	336	336
BH19_1	1	103	131	198	198	241	244	290	294	153	153	383	403	204	210	120	150	206	209	291	291	156	156	336	358	229	238	333	336
BH19_2	1	103	123	198	202	241	244	290	294	153	153	337	391	206	206	120	140	206	206	288	291	156	156	352	352	229	229	333	333
BH19_3	1	103	115	198	198	229	241	288	288	153	153	387	391	206	206	120	132	206	209	291	291	156	156	340	352	229	229	333	333
BH19_4	1	103	107	198	200	241	241	294	294	153	153	341	391	206	206	120	124	209	212	291	291	156	156	350	350	229	238	333	336
BH19_5	1	103	103	198	198	241	241	288	294	153	153	333	337	210	210	0	0	0	0	0	0	0	0	0	0	0	0	0	0
BH19_6	1	103	103	200	200	241	244	288	290	153	153	373	383	206	210	120	120	206	209	291	291	156	162	350	354	229	229	333	333
BH19_7	1	103	103	198	200	241	241	294	294	153	153	345	391	206	210	120	120	206	209	291	291	156	156	336	350	229	229	333	336
BH19_8	1	103	119	198	202	241	241	290	290	153	153	399	403	206	206	120	136	209	209	291	291	156	156	336	350	229	229	333	336
BH19_9	1	103	103	198	198	229	244	290	294	153	153	341	399	206	210	120	120	206	209	291	294	156	156	336	350	229	229	330	330
BH19_10	1	115	119	198	202	241	241	288	288	153	153	407	407	206	210	132	136	209	209	291	291	156	156	336	352	229	241	336	336
BH19_11	1	103	131	198	198	241	241	288	294	153	153	341	403	210	210	120	150	206	209	291	294	156	156	336	358	229	229	333	333
BH19_12	1	103	115	198	202	229	241	288	294	153	153	379	387	206	210	120	132	209	209	291	291	156	156	336	336	229	241	336	336
BH19_13	1	103	127	200	202	229	241	290	294	153	153	391	415	206	210	120	144	209	209	291	294	156	156	352	360	229	241	330	336
BH19_14	1	103	119	198	198	241	241	290	290	153	153	399	403	206	206	120	136	206	209	291	294	156	156	336	360	229	229	333	336
BH19_15	1	103	103	200	200	241	241	294	294	153	153	395	407	206	212	120	120	209	209	291	291	156	156	336	354	229	241	330	330
BH19_16	1	103	111	198	198	241	241	288	294	153	153	341	415	206	206	120	128	206	212	291	291	156	156	336	352	229	229	330	336
BH19_17	1	103	119	200	202	241	241	290	290	153	153	341	391	210	212	120	136	209	209	291	291	156	156	336	340	229	229	330	336
BH19_18	1	103	103	198	198	241	244	288	294	153	153	337	387	208	210	120	120	206	209	291	294	156	156	352	352	229	229	336	336
BH19_19	1	123	131	198	202	241	244	290	294	153	153	337	345	206	212	140	150	206	206	288	294	156	156	348	348	229	229	333	336
BH19_20	1	119	123	200	202	241	241	290	294	153	153	337	341	206	210	136	140	209	212	291	294	156	156	336	352	229	229	330	333
BH19_21	1	103	119	198	198	241	241	288	294	153	153	391	391	206	206	120	120	209	209	291	291	156	156	352	352	229	229	336	336
BH19_22	1	103	103	198	202	241	241	288	290	153	153	337	399	204	204	120	120	206	209	291	294	156	156	340	354	229	229	336	336
BH19_23	1	115	131	198	200	241	241	290	290	153	153	337	387	206	210	132	150	209	209	291	291	156	156	336	354	229	238	330	330
BH19_24	1	103	103	198	198	241	241	288	294	151	153	337	341	210	210	120	120	209	209	288	291	156	156	336	336	229	238	336	336
BH19_25	1	103	103	198	202	229	241	290	294	153	153	391	415	206	210	120	120	206	206	291	294	156	156	342	354	229	229	330	333
BH19_26	1	103	115	198	198	229	241	294	294	153	153	391	407	204	204	120	132	206	206	291	291	156	156	336	352	229	241	333	333
BH19_27	1	103	127	198	198	241	244	288	294	153	153	391	391	204	210	120	144	206	209	291	291	156	156	336	336	229	241	333	336
BH19_28	1	103	103	206	210	241	241	288	294	153	153	383	407	204	210	120	120	206	209	291	294	156	156	336	352	229	238	333	336
BH19_29	1	103	103	198	200	241	241	294	294	153	153	345	345	204	208	120	120	206	209	291	291	156	156	350	350	229	229	336	336
BH19_30	1	115	123	206	210	241	241	290	294	153	153	383	407	204	210	132	140	206	209	288	291	156	156	336	336	238	238	336	336
BH19_31	1	103	115	198	202	241	241	288	294	153	153	345	379	206	210	0	0	209	209	291	294	156	156	336	352	229	241	333	336
BH20_1	1	103	115	208	210	241	244	288	290	153	153	337	415	206	210	120	132	0	0	294	294	156	156	340	352	229	229	339	339
BH20_2	1	103	119	198	202	241	241	290	294	153	153	341	383	206	212	128	136	206	209	291	294	156	156	336	352	229	229	336	336
BH20_3	1	103	103	198	198	241	241	290	294	153	153	337	415	206	212	120	120	209	209	291	294	156	156	350	350	238	241	330	333
BH20_4	1	103	119	198	202	241	241	290	294	153	153	341	341	206	206	120	136	209	209	291	294	156	156	336	362	229	229	330	333
BH20_5	1	103	103	198	198	241	241	288	290	153	153	337	345	206	206	120	120	206	209	291	294	156	156	336	354	229	229	333	333
BH20_6	1	103	119	198	202	229	241	294	296	153	153	399	407	206	206	120	136	206	209	291	291	156	156	336	340	229	229	333	333
BH20_7	1	103	123	198	198	241	241	290	290	153	153	411	415	206	208	120	140	206	209	291	294	156	156	336	336	229	229	333	336
BH20_8	1	103	131	198	202	241	241	288	294	153	153	337	383	206	206	148	148	209	209	294	294	156	156	336	354	229	241	336	336
BH20_9	1	103	103	198	202	241	244	288	288	153	153	337	415	206	210	120	120	206	209	294	294	156	156	340	354	229	229	333	333
BH20_10	1	103	131	198	198	241	244	288	294	153	153	341	407	206	210	120	120	206	209	288	294	156	162	352	360	229	241	333	336
BH20_11	1	103	103	198	198	241	244	290	290	153	153	337	399	206	206	120	120	206	209	294	294	156	156	340	340	229	229	330	330
BH20_12	1	103	127	198	198	241	241	294	294	153	153	369	419	210	210	120	144	209	209	291	294	156	156	352	354	229	238	330	336
BH20_13	1	119	131	198	202	241	241	288	290	153	153	341	395	206	206	0	0	209	209	291	294	156	156	336	340	229	229	336	336
BH20_14	1	103	111	198	198	241	241	288	288	153	153	387	415	210	210	120	128	206	209	291	291	156	156	336	354	241	241	336	336
BH20_15	1	103	127	198	198	241	241	288	294	153	153	337	383	206	210	120	144	209	212	291	291	156	156	336	352	229	238	333	336
BH20_16	1	103	103	198	198	241	244	288	294	153	153	337	337	206	206	120	120	209	209	294	294	156	156	354	360	229	241	330	333
BH20_17	1	103	103	198	202	241	244	290	290	153	153	415	415	208	210	120	120	206	209	294	294	156	156	336	352	229	238	333	333
BH20_18	1	103	131	198	202	241	241	288	288	153	153	337	383	206	206	120	150	206	209	294	294	156	156	354	360	229	229	330	330
BH20_19	1	115	119	198	198	241	241	294	302	153	153	353	415	204	204	132	136	209	209	291	291	156	156	336	354	229	238	333	333
BH20_20	1	111	127	198	202	241	241	290	294	153	153	411	423	206	206	128	144	209	212	288	294	156	156	336	352	229	229	333	333
BH20_21	1	103	103	206	206	241	241	288	294	153	153	387	411	204	210	120	144	209	209	291	291	136	156	336	352	238	241	333	336
BH20_22	1	115	119	198	202	229	241	294	294	153	153	387	395	208	210	132	136	206	209	291	291	156	162	336	336	229	229	327	333
BH20_23	1	111	131	198	202	241	241	288	290	153	153	379	403	210	212	128	150	206	209	291	294	0	0	340	340	229	229	327	330
BH21_1	1	103	131	198	200	241	241	290	294	153	153	399	415	204	204	120	120	206	209	288	291	156	156	354	358	229	229	330	336
BH21_2	1	111	119	198	202	241	241	288	294	151	153	337	337	206	208	148	148	203	209	294	294	156	156	336	350	229	229	330	333
BH21_3	1	103	103	198	202	241	241	288	294	153	153	341	341	208	210	120	120	206	206	291	291	156	156	350	354	229	229	330	330
BH21_4	1	103	103	198	200	241	241	290	290	153	153	407	415	206	210	120	120	209	212	288	291	156	156	336	340	229	241	330	333
BH21_5	1	103	103	198	204	241	241	290	294	153	153	341	383	206	206	120	120	206	206	291	291	156	156	350	350	229	229	330	330
BH21_6	1	103	103	198	200	241	241	290	292	153	153	407	407	206	212	120	154	209	212	291	291	156	156	336	352	229	241	330	330
BH21_7	1	103	111	198	198	241	244	288	294	153	153	337	337	206	206	120	128	206	209	291	294	156	156	350	350	229	229	330	330
BH21_8	1	107	131	198	202	241	241	290	294	153	153	411	415	206	210	124	150	206	209	294	294	156	156	354	354	229	238	333	336
BH21_9	1	103	107	198	204	241	244	288	290	153	153	341	387	206	210	120	124	209	212	294	294	156	156	336	340	229	241	333	336
BH21_10	1	103	107	198	200	229	241	288	290	153	153	375	383	206	206	120	124	206	209	291	294	156	156	336	352	229	229	330	330
BH21_11	1	103	103	198	200	229	241	288	290	153	153	345	407	210	210	120	120	209	212	291	294	156	156	336	336	241	244	333	333
BH21_12	1	103	103	198	202	241	241	294	294	153	153	341	395	206	206	120	120	206	206	291	294	156	156	336	350	229	229	330	333
BH21_13	1	103	131	198	202	241	241	288	288	153	153	341	383	206	206	120	144	209	209	291	294	156	156	334	350	229	229	330	333
BH21_14	1	103	103	198	198	241	241	294	294	153	153	387	415	206	206	120	120	209	209	291	294	156	156	354	354	229	238	333	336
BH21_15	1	103	119	198	198	241	241	288	290	153	153	337	383	206	212	120	136	206	206	291	294	156	156	336	350	229	241	330	333
BH21_16	1	103	119	198	202	241	241	290	296	153	153	395	415	206	206	120	136	206	209	291	291	156	156	350	352	229	229	330	330
BH21_17	1	103	119	198	198	241	244	288	290	153	153	337	399	206	206	120	136	209	209	291	291	154	156	338	350	229	241	336	336
BH21_18	1	103	103	198	198	241	244	290	296	153	153	337	391	206	212	120	120	209	209	291	291	156	156	336	352	229	238	330	336
BH21_19	1	103	103	198	198	241	241	288	288	153	153	341	415	206	206	120	132	209	212	288	291	156	156	336	358	229	229	333	336
BH21_20	1	107	119	198	202	241	241	288	290	153	153	345	399	204	204	124	136	206	209	291	294	156	156	350	350	229	229	333	333
BH21_21	1	103	103	198	198	241	241	288	290	153	153	379	383	206	206	120	120	209	212	288	294	156	162	336	362	229	229	330	333
BH21_22	1	103	107	198	198	241	241	288	290	153	153	337	395	206	210	120	124	206	209	291	294	156	156	336	352	229	229	336	336
BH21_23	1	103	103	198	198	241	241	288	294	153	153	341	399	210	212	120	120	209	212	291	291	156	156	340	354	229	238	333	336
BH21_24	1	107	119	198	198	241	241	290	294	153	153	377	411	204	204	124	136	206	212	291	294	156	158	336	336	229	238	0	0
BH21_25	1	103	103	198	198	241	241	290	294	153	153	341	387	204	204	120	120	206	206	291	291	156	156	340	342	229	229	333	336
BH21_26	1	103	127	202	204	241	241	288	290	153	153	403	403	208	210	120	144	206	209	291	294	156	162	340	350	229	229	333	336
BH21_27	1	103	103	200	202	241	241	290	294	153	153	379	383	204	212	120	120	209	212	291	291	156	156	336	350	229	238	330	336
BH21_28	1	103	103	198	204	244	244	288	296	153	153	399	419	210	210	120	120	206	209	291	294	156	156	336	336	229	229	336	336
BH21_29	1	103	103	198	198	241	244	288	296	153	153	387	411	206	206	120	120	206	209	291	294	156	156	336	354	229	238	330	336
BH22_1	1	103	103	198	198	241	241	290	290	153	153	379	391	206	210	120	120	209	215	291	291	156	156	336	352	229	241	330	336
BH22_2	1	103	115	198	202	241	241	290	290	153	153	337	387	206	210	120	132	209	209	291	291	156	156	336	352	229	229	336	336
BH22_3	1	103	103	202	202	241	241	290	294	153	153	337	407	206	206	120	120	209	212	291	291	156	156	336	340	229	229	336	336
BH22_4	1	103	107	198	200	241	241	290	296	153	153	387	407	206	210	120	144	209	209	291	294	156	156	338	352	229	238	336	336
BH22_5	1	103	131	198	198	241	244	296	298	153	153	341	341	210	212	120	150	209	212	288	294	156	156	336	336	229	229	333	336
BH22_6	1	103	115	198	198	241	241	290	290	151	153	391	399	206	206	120	132	206	209	291	294	156	156	354	354	229	229	336	336
BH22_7	1	103	131	198	202	241	244	298	298	153	153	399	399	206	212	120	120	206	212	288	291	156	156	340	352	229	229	0	0
BH22_8	1	103	131	198	198	244	244	294	294	153	153	337	399	208	212	120	150	203	206	294	297	156	156	340	352	229	229	336	336
BH22_9	1	123	131	202	202	241	241	294	296	153	153	399	399	206	210	140	140	206	206	291	291	158	158	336	352	229	241	336	336
BH22_10	1	103	111	198	200	241	241	290	296	153	153	341	399	210	210	120	128	209	209	291	294	156	156	342	350	229	241	330	333
BH22_11	1	115	127	198	200	241	241	296	296	153	153	391	407	206	206	132	144	206	209	291	294	156	156	338	340	229	229	333	336
BH22_12	1	95	115	198	202	241	244	290	294	153	153	337	387	208	210	0	0	0	0	288	291	156	156	336	352	229	229	336	336
BH22_13	1	103	131	198	202	241	244	290	294	153	153	337	341	206	208	120	120	203	206	288	291	156	156	340	354	229	238	336	336
BH22_14	1	103	115	200	202	241	241	290	294	153	153	341	387	210	210	120	132	206	209	291	291	156	156	336	336	229	229	336	336
BH22_15	1	123	135	198	200	229	241	288	290	153	153	337	387	208	208	140	154	206	209	294	294	156	156	336	336	229	229	333	333
BH22_16	1	103	103	198	202	241	244	294	294	153	153	341	399	208	212	120	120	209	212	294	297	156	156	336	336	229	229	336	336
BH22_17	1	103	103	198	198	241	241	290	290	153	153	353	387	206	206	120	120	206	209	291	294	156	156	336	340	238	241	333	333
BH22_18	1	123	127	198	202	241	241	294	298	153	153	337	387	206	212	140	144	206	206	291	294	156	156	336	336	229	229	333	333
BH22_19	1	103	131	198	202	241	244	294	294	153	153	391	399	210	212	120	150	209	212	294	294	156	156	352	352	229	229	336	336
BH22_20	1	103	131	198	198	241	244	294	298	153	153	341	399	210	212	120	150	206	209	288	297	156	156	336	340	229	229	336	336
BH22_21	1	103	123	198	200	241	244	290	290	153	153	345	423	206	206	120	140	209	209	291	291	156	156	352	352	229	229	330	336
BH22_22	1	103	131	198	200	241	241	294	294	153	153	337	399	206	212	120	150	212	212	291	294	156	156	336	360	229	229	333	336
BH22_23	1	103	115	198	200	241	244	290	294	153	153	395	399	210	212	0	0	206	209	291	294	156	156	336	352	229	229	333	336
BH22_24	1	107	127	198	204	241	241	290	294	153	153	407	411	206	212	144	150	206	209	288	291	156	156	350	352	229	241	336	336
BH22_25	1	99	123	198	202	229	241	288	296	153	153	379	379	206	206	132	140	209	209	0	0	156	156	350	350	229	229	0	0
BH22_26	1	103	123	200	202	229	229	290	290	153	153	383	387	206	208	120	120	206	209	291	294	156	156	0	0	229	241	0	0
BH22_27	1	103	103	198	202	241	241	290	294	153	153	379	407	206	206	120	120	209	209	288	291	156	158	336	352	229	229	336	336
KB23_1	2	103	103	198	200	241	244	294	296	153	153	337	387	208	208	120	120	206	206	291	291	156	156	354	354	229	229	333	336
KB23_2	2	103	103	198	198	241	244	294	294	153	153	399	403	204	204	120	120	209	209	291	294	156	156	352	362	229	229	333	333
KB23_3	2	103	103	198	198	241	244	294	296	153	153	377	377	204	210	120	120	206	209	291	291	156	156	354	354	229	229	333	336
KB23_4	2	103	103	198	198	241	244	294	296	153	153	337	413	204	210	120	120	209	209	291	291	156	156	360	366	229	238	336	336
KB23_5	2	103	103	206	206	241	241	290	294	153	153	0	0	204	204	120	120	206	209	291	291	156	156	336	352	229	229	336	336
KB23_6	2	103	103	198	198	241	244	290	294	153	153	407	407	206	208	120	120	206	209	291	291	156	156	336	352	229	229	336	336
KB23_7	2	103	107	198	198	241	244	290	296	153	153	337	337	206	210	120	124	209	209	291	291	156	156	336	354	229	229	336	336
KB23_8	2	103	107	198	200	241	244	294	294	153	153	379	399	206	206	120	124	206	209	291	291	156	156	336	336	229	229	333	336
KB23_9	2	103	103	198	200	241	241	290	290	153	153	337	399	210	210	120	120	206	209	291	291	156	156	336	354	238	238	336	336
KB23_10	2	103	103	198	200	244	244	294	296	153	153	391	407	206	206	120	120	206	209	291	291	156	156	336	352	229	229	333	336
KB23_11	2	103	103	198	200	241	244	296	296	153	153	387	399	206	206	120	120	206	206	291	291	156	156	354	354	226	229	333	336
KB23_12	2	103	103	198	200	241	241	290	294	153	153	337	395	206	206	120	120	206	209	291	291	156	156	352	354	229	238	333	336
KB23_13	2	103	103	198	200	244	244	290	296	153	153	399	407	210	210	120	120	206	206	291	291	156	156	336	352	229	238	333	333
KB23_14	2	103	103	198	198	241	244	294	296	153	153	415	423	206	210	120	120	206	206	291	291	156	156	336	366	229	229	336	336
KB24_1	2	103	103	198	202	241	244	290	290	153	153	337	337	204	210	120	120	206	206	291	291	156	156	336	362	229	238	336	336
KB24_2	2	103	103	198	200	241	244	290	294	153	153	383	399	204	210	120	120	209	209	291	291	156	156	352	352	229	229	333	333
KB24_3	2	103	103	198	200	241	244	296	296	153	153	399	403	204	204	120	120	206	209	291	291	156	156	336	336	229	238	330	336
KB24_4	2	103	107	198	198	241	244	294	294	153	153	337	403	206	210	120	120	209	209	291	291	156	156	336	358	229	229	0	0
KB24_5	2	103	107	198	202	241	244	290	290	153	153	395	411	206	206	120	124	209	209	291	291	156	156	336	362	229	238	336	336
KB24_6	2	103	103	200	200	241	241	290	290	153	153	379	395	206	210	120	120	206	206	291	291	156	156	354	356	229	238	333	336
KB24_7	2	103	103	198	198	241	244	294	296	153	153	337	383	206	206	120	120	206	206	291	291	156	156	352	352	229	238	333	336
KB24_8	2	103	103	198	198	241	241	294	296	153	153	407	419	206	210	120	120	206	209	288	291	156	156	336	354	229	229	336	336
KB24_9	2	103	107	198	198	241	244	290	296	153	153	399	399	206	210	120	124	209	209	291	291	156	156	336	352	229	229	333	333
KB24_10	2	103	103	204	204	241	241	292	294	153	153	387	391	204	208	0	0	0	0	0	0	0	0	0	0	0	0	0	0
KB24_11	2	103	103	198	198	241	244	290	294	153	153	399	423	206	210	120	120	209	209	291	291	156	156	336	350	229	229	333	336
KB24_12	2	103	103	198	202	244	244	290	296	153	153	297	337	206	206	120	120	209	209	291	291	156	156	334	354	229	238	333	336
KB24_13	2	103	103	198	198	241	244	294	294	153	153	395	407	206	210	120	120	206	206	291	291	156	156	352	354	229	238	336	336
KB24_14	2	103	111	198	200	244	244	294	294	153	153	337	337	206	210	120	128	206	209	291	291	156	156	354	354	229	238	333	333
KB24_15	2	103	103	198	198	241	244	286	288	153	153	403	403	206	210	120	120	206	209	291	291	156	156	342	354	229	238	333	333
KB24_16	2	103	103	198	198	244	244	296	296	153	153	387	403	206	210	120	120	209	209	291	291	156	156	336	356	229	238	333	333
KB24_17	2	103	103	198	198	241	241	294	294	153	153	341	403	206	206	120	120	206	206	291	291	156	156	336	354	229	238	330	336
KB25_1	2	103	103	198	198	241	244	294	294	153	153	337	391	206	206	120	120	206	209	291	291	156	156	354	362	229	229	0	0
KB25_2	2	103	103	200	200	241	244	294	296	153	153	373	379	206	206	120	120	209	209	291	291	156	156	352	352	229	229	333	336
KB25_3	2	103	103	198	198	241	241	290	296	153	153	395	407	206	210	120	120	206	209	291	291	156	156	336	362	229	229	333	336
KB25_4	2	103	103	198	198	241	244	290	294	153	153	399	403	206	206	120	120	209	209	291	291	156	156	352	354	229	229	333	336
KB25_5	2	103	103	198	202	241	241	290	294	153	153	333	337	206	210	120	120	206	209	291	291	156	156	342	354	229	238	333	336
KB25_6	2	103	103	198	198	241	241	294	296	153	153	383	407	206	210	120	120	209	209	291	291	156	156	354	354	229	238	336	336
KB25_7	2	103	103	198	198	241	241	290	294	153	153	337	419	206	210	120	120	209	209	288	291	156	156	352	352	229	238	333	333
KB25_8	2	103	103	198	198	241	241	290	296	153	153	337	379	206	206	120	120	206	206	291	291	156	156	342	352	229	238	336	336
KB25_9	2	103	103	198	198	241	244	290	296	153	153	345	399	206	206	120	120	206	209	291	291	156	156	352	362	229	238	333	333
KB25_10	2	103	103	198	198	241	241	290	296	153	153	337	407	206	210	120	120	209	209	291	291	156	156	336	336	229	238	336	336
KB25_11	2	103	103	198	200	241	241	290	294	153	153	337	337	206	210	120	120	209	209	291	291	156	156	336	362	238	238	333	336
KB25_12	2	103	103	198	198	241	244	290	296	153	153	337	399	206	206	120	120	206	209	291	291	156	156	336	354	229	238	333	333
KB25_13	2	103	103	198	200	241	241	294	296	153	153	337	399	206	210	120	120	209	209	291	291	156	156	336	354	238	238	336	336
KB25_14	2	103	103	198	200	241	241	294	294	153	153	329	387	206	210	120	120	206	209	291	291	156	156	336	354	238	238	333	333
KB25_15	2	103	103	198	198	241	244	294	294	153	153	395	407	210	210	120	120	209	209	291	291	156	156	336	354	238	238	336	336
KB25_16	2	103	103	200	202	241	241	294	296	153	153	379	399	206	206	120	120	206	206	291	291	156	156	342	352	229	229	333	333
KB25_17	2	103	103	198	200	241	244	290	296	153	153	391	399	206	210	120	120	206	209	291	291	156	156	336	354	229	238	333	333
KB25_18	2	103	103	198	198	241	244	290	290	153	153	383	391	206	210	120	120	209	209	291	291	156	156	354	354	238	238	336	336
KB25_19	2	103	103	200	200	241	241	290	296	153	153	337	383	206	210	120	120	206	209	291	291	156	156	336	362	229	238	336	336
KB25_20	2	103	107	198	200	241	241	290	294	153	153	383	383	206	210	120	124	206	209	291	291	156	156	336	352	229	238	333	336
KB25_21	2	103	107	198	202	241	244	294	296	153	153	391	399	206	206	120	124	209	209	291	291	156	156	336	354	229	238	333	336
KB25_22	2	103	107	198	202	241	241	290	294	153	153	383	403	210	210	120	124	209	209	291	291	156	156	354	354	229	229	333	336
KB25_23	2	103	103	198	198	241	244	290	294	153	153	337	399	206	210	120	120	209	209	291	291	156	156	336	354	229	229	333	336
KB25_24	2	103	103	198	200	241	244	290	294	153	153	379	399	206	210	120	120	209	209	291	291	156	156	336	354	238	238	333	333
KB25_25	2	103	103	198	198	241	241	294	294	153	153	395	399	208	210	120	120	209	209	291	291	156	156	336	336	229	238	336	336
KB25_26	2	103	107	198	198	241	244	290	290	153	153	395	399	206	210	120	124	209	209	291	291	156	156	336	352	229	238	333	333
KB25_27	2	103	103	198	198	244	244	290	294	153	153	379	411	206	206	120	120	206	206	291	291	156	156	336	354	229	229	333	333
KB25_28	2	103	103	198	198	241	241	288	296	153	153	345	399	206	210	120	120	209	209	291	291	156	156	350	358	229	229	333	336
KB26_1	2	103	103	198	198	241	241	294	294	153	153	341	403	206	210	120	120	206	209	291	291	156	156	354	354	229	238	333	333
KB26_2	2	103	107	198	198	241	244	296	296	153	153	399	411	210	210	120	124	206	209	291	291	156	156	336	354	229	229	333	336
KB26_3	2	103	103	198	198	241	244	290	294	153	153	391	419	206	210	120	120	209	209	291	291	156	156	342	354	229	229	333	333
KB26_4	2	103	103	198	202	241	241	290	294	153	153	387	399	206	206	120	120	209	209	291	291	156	156	342	362	229	229	336	336
KB26_5	2	103	103	198	200	241	241	290	296	153	153	399	407	206	210	120	120	209	209	291	291	156	156	336	352	229	238	333	336
KB26_6	2	103	103	198	198	241	241	294	294	153	153	395	399	206	206	120	120	206	209	285	291	156	156	352	362	229	238	333	333
KB26_7	2	103	103	198	198	244	244	294	296	153	153	387	399	206	210	120	120	206	206	291	291	156	156	354	356	229	238	336	336
KB26_8	2	103	103	198	198	244	244	290	290	153	153	395	399	206	210	120	120	209	209	291	291	156	156	336	354	229	238	336	336
KB26_9	2	103	107	198	202	241	244	290	290	153	153	399	399	210	210	120	124	206	209	291	294	156	156	338	338	229	238	333	336
KB26_10	2	103	107	198	198	241	241	296	296	153	153	337	399	206	206	120	124	206	209	291	291	156	156	352	356	229	229	0	0
KB26_11	2	103	103	198	198	241	244	290	294	153	153	337	391	206	210	120	120	209	209	291	291	156	156	336	362	229	229	333	336
KB27_1	2	103	103	198	198	241	241	294	296	153	153	337	337	210	210	120	120	209	209	291	291	156	156	336	342	229	238	333	333
KB27_2	2	103	103	198	198	241	244	294	296	153	153	337	407	206	206	120	120	209	209	291	291	156	156	336	354	229	229	333	336
KB27_3	2	103	103	198	198	241	241	294	296	153	153	337	407	210	210	120	120	209	209	291	291	156	156	336	352	229	229	336	336
KB27_4	2	103	103	198	200	241	244	294	296	153	153	387	387	206	210	120	120	206	209	291	291	156	156	362	362	238	238	333	336
KB27_5	2	103	103	198	198	241	244	290	296	153	153	403	407	206	206	0	0	209	209	291	291	156	156	0	0	229	229	336	336
KB27_6	2	103	103	198	200	241	241	290	294	153	153	383	407	206	206	120	120	209	209	291	291	156	156	336	354	229	229	333	336
KB27_7	2	103	107	198	198	241	244	290	294	153	153	337	407	206	210	120	124	209	209	291	291	156	156	352	352	229	238	333	333
KB27_8	2	103	103	198	198	241	241	0	0	153	153	317	317	206	210	120	120	0	0	0	0	156	156	0	0	229	238	0	0
KB27_9	2	103	103	198	200	241	244	294	294	153	153	337	391	206	210	120	128	209	209	291	291	156	156	342	352	229	238	333	333
KB27_10	2	103	107	198	198	241	244	294	294	153	153	403	403	210	210	120	124	206	209	291	291	156	156	354	354	229	238	333	333
KB27_11	2	103	103	198	202	241	241	290	294	153	153	345	395	206	210	120	120	206	209	291	291	156	156	336	336	229	229	336	336
KB27_12	2	103	103	198	198	241	241	294	296	153	153	383	395	210	210	120	120	206	209	291	291	156	162	354	354	238	238	333	336
KB27_13	2	103	103	198	198	241	244	294	294	153	153	337	419	206	210	120	120	209	209	291	291	156	156	356	368	229	238	333	336
KB27_14	2	103	103	198	200	241	241	290	296	153	153	337	337	206	210	120	120	206	209	291	291	156	156	352	352	238	238	333	333
KB27_15	2	103	107	198	198	241	241	290	294	153	153	337	399	210	210	120	124	209	209	291	291	156	156	336	336	229	229	333	336
KB27_16	2	103	103	202	202	241	241	290	290	151	153	0	0	206	206	120	120	209	209	291	291	156	156	336	354	238	238	333	333
KB27_17	2	103	103	202	202	241	244	294	296	153	153	337	337	206	206	120	120	209	209	291	291	156	156	336	356	229	229	336	336
KB27_18	2	103	103	198	198	241	241	290	294	153	153	337	337	206	210	120	120	206	209	291	291	156	156	336	352	229	229	333	336
KB27_19	2	103	103	198	198	241	241	294	296	153	153	391	395	210	210	120	120	209	209	291	291	156	156	336	362	229	229	333	336
KB27_20	2	103	103	198	200	241	244	290	296	153	153	337	403	206	206	120	120	209	209	291	291	156	156	354	356	229	229	330	336
KB27_21	2	103	103	198	198	241	241	290	296	153	153	337	377	206	210	120	120	206	209	291	291	156	156	336	358	229	229	333	336
KB27_22	2	103	127	198	202	241	244	296	296	153	153	385	415	206	210	120	144	209	209	291	291	156	156	360	362	238	238	0	0
KB27_23	2	103	103	198	198	241	241	294	296	153	153	337	337	206	210	120	120	206	206	291	291	156	156	336	362	229	238	333	336
KB27_24	2	103	111	198	198	241	244	290	294	153	153	377	391	206	206	120	128	209	209	291	291	156	156	342	354	238	238	333	336
KB27_25	2	103	107	198	200	241	241	296	296	153	153	337	407	206	210	120	124	209	209	291	291	156	156	352	354	229	235	336	336
KB27_26	2	103	103	198	198	241	244	294	298	153	153	337	395	206	210	120	120	209	209	291	291	156	156	336	352	229	238	330	336
KB28_1	2	103	103	198	200	241	241	290	294	153	153	387	395	206	206	120	120	206	209	291	291	156	156	354	358	229	238	336	336
KB28_2	2	103	103	198	198	241	244	290	296	153	153	337	395	210	210	120	120	206	206	291	291	156	156	354	362	229	238	333	336
KB28_3	2	103	103	198	200	241	244	290	294	153	153	337	399	206	210	120	120	209	209	291	291	156	156	354	356	229	238	336	336
KB28_4	2	103	103	198	200	241	244	290	294	153	153	395	399	206	210	120	120	209	209	291	291	156	156	354	354	229	238	333	336
KB28_5	2	103	103	198	202	241	241	290	294	153	153	337	341	206	206	120	120	209	209	291	291	156	156	352	352	229	238	336	336
KB28_6	2	103	103	198	202	241	241	290	290	153	153	399	399	206	206	120	120	206	209	291	291	156	156	336	352	229	238	336	336
KB28_7	2	103	103	198	198	241	241	290	296	153	153	391	395	206	210	120	120	209	209	291	291	156	156	336	354	229	229	336	336
KB28_8	2	103	107	198	200	241	241	290	296	153	153	333	337	206	210	120	124	209	209	291	291	156	156	336	354	229	229	333	336
KB28_9	2	103	103	198	198	241	244	290	294	153	153	341	395	206	206	120	120	206	206	291	291	156	156	354	354	238	238	333	333
KB28_10	2	103	103	198	200	241	241	294	296	153	153	337	403	206	210	120	120	206	209	291	294	156	156	336	352	229	229	333	336
KB28_11	2	103	103	198	200	244	244	290	290	153	153	337	341	206	210	120	120	206	209	291	291	156	156	336	354	229	238	333	336
KB28_12	2	103	103	198	198	241	241	290	294	153	153	337	337	206	210	120	120	206	209	291	294	156	156	336	362	229	238	333	336
KB28_13	2	103	123	198	198	241	244	296	296	153	153	337	337	206	210	120	140	209	209	291	291	156	156	336	354	229	238	333	336
KB28_14	2	103	107	198	198	241	244	294	296	153	153	337	395	210	210	120	124	206	209	291	291	156	156	352	362	238	238	333	336
KB28_15	2	103	103	200	202	241	244	290	294	153	153	379	379	206	210	120	120	206	209	291	294	156	156	336	354	229	238	336	336
KB28_16	2	103	107	198	200	241	241	288	294	153	153	337	411	206	210	120	124	209	209	291	291	156	156	354	362	229	238	333	336
KB28_17	2	103	103	200	202	241	241	296	296	153	153	387	399	206	210	0	0	191	206	291	291	156	156	336	342	0	0	333	336
KB28_18	2	103	103	198	202	241	241	290	290	153	153	337	399	206	206	120	120	206	209	291	291	156	156	336	352	229	238	333	333
KB28_19	2	103	103	198	202	241	241	290	290	153	153	399	399	206	210	120	120	0	0	291	291	156	156	0	0	0	0	0	0
KB28_20	2	103	107	198	198	241	244	296	296	153	153	337	337	206	210	120	124	209	209	291	291	156	156	336	352	238	238	333	336
KB28_21	2	103	103	198	200	241	244	290	296	153	153	337	379	206	210	120	120	209	209	291	291	156	156	336	352	229	229	333	336
KB28_22	2	103	103	198	200	241	244	290	294	153	153	337	387	206	210	120	120	206	209	291	291	156	156	352	354	229	229	333	336
KB29_1	2	103	103	198	200	241	244	294	294	153	153	399	407	210	210	120	120	209	209	291	294	156	156	336	336	229	229	336	336
KB29_2	2	103	103	198	202	241	244	294	294	153	153	337	341	206	210	120	120	215	215	291	291	156	156	336	352	229	238	336	336
KB29_3	2	103	103	198	202	244	244	290	294	153	153	387	411	206	206	120	120	206	209	291	291	156	156	334	354	229	238	336	336
KB29_4	2	103	103	198	202	241	241	290	294	153	153	345	395	206	206	120	120	209	209	291	291	156	156	354	374	229	229	333	336
KB29_5	2	103	103	198	202	241	244	294	296	153	153	395	407	206	206	120	120	206	209	291	291	156	156	336	356	238	238	333	336
KB29_6	2	103	103	198	198	241	244	290	294	153	153	337	387	206	210	120	120	206	209	291	291	156	156	336	360	229	229	333	336
KB29_7	2	103	103	198	198	241	244	290	290	153	153	0	0	210	210	0	0	0	0	0	0	156	156	0	0	0	0	0	0
KB29_8	2	103	103	198	202	241	244	290	290	153	153	341	341	206	206	120	120	206	209	291	291	156	156	336	354	238	238	333	336
KB29_9	2	103	103	198	198	241	241	296	296	153	153	395	399	206	206	120	120	209	209	291	291	156	156	336	364	229	238	333	333
KB29_10	2	103	103	198	198	241	241	294	294	153	153	399	399	206	210	120	120	206	209	291	291	156	156	336	360	238	238	336	336
KB29_11	2	103	103	198	198	241	241	290	294	153	153	333	337	206	210	120	120	206	209	291	291	156	156	336	354	229	238	333	333
KB29_12	2	103	103	198	198	241	244	296	296	153	153	407	407	206	206	120	120	209	209	291	291	156	156	336	364	229	229	333	336
KB29_13	2	103	103	198	198	241	241	290	296	153	153	391	407	206	206	120	120	206	209	291	291	156	156	354	354	229	229	336	336
KB29_14	2	103	107	198	200	241	244	290	294	153	153	395	399	206	210	120	124	206	209	291	291	156	156	342	354	229	229	333	336
KB29_15	2	103	103	198	200	241	244	296	296	153	153	391	391	206	210	120	120	209	209	291	291	156	156	336	336	229	229	336	336
KB29_16	2	103	107	198	198	241	241	294	296	153	153	337	399	210	210	120	124	209	209	291	291	156	162	336	354	238	238	336	336
KB29_17	2	103	103	198	198	244	244	290	290	153	153	387	403	206	210	120	120	209	209	288	291	156	156	336	352	229	238	333	333
KB29_18	2	103	107	198	198	241	244	290	294	153	153	337	379	206	210	120	124	206	209	291	291	156	156	336	352	229	238	333	336
KB29_19	2	103	107	198	204	241	244	290	296	153	153	337	337	206	206	120	124	209	209	291	294	156	156	354	354	229	238	333	333
KB29_20	2	103	103	200	202	241	241	290	294	153	153	337	395	206	210	120	120	206	209	291	291	156	156	354	354	238	238	333	333
KB29_21	2	103	103	198	202	241	241	290	296	153	153	341	391	206	210	120	120	206	209	294	294	156	156	354	362	229	229	333	333
KB29_22	2	103	103	198	198	241	241	290	294	153	153	379	391	206	210	120	120	209	209	291	294	156	156	354	354	229	229	333	336
KB29_23	2	103	103	198	198	241	241	290	294	153	153	395	399	206	210	120	120	209	209	291	291	156	156	336	342	229	229	336	336
KB30_1	2	103	107	198	198	241	241	288	290	153	153	337	337	206	206	0	0	0	0	291	291	0	0	354	354	229	229	0	0
KB30_2	2	103	103	198	198	241	244	294	296	153	153	337	337	210	210	120	120	0	0	0	0	156	156	0	0	0	0	0	0
KB30_3	2	103	107	198	198	241	241	296	296	153	153	387	395	206	206	120	124	206	209	291	291	156	156	336	336	229	238	333	333
KB30_4	2	103	107	198	200	241	241	290	296	153	153	379	391	210	210	120	124	209	209	291	291	156	156	352	354	229	238	336	336
KB30_5	2	103	103	198	198	241	241	294	296	153	153	337	395	206	210	120	120	206	209	291	291	156	156	354	356	229	238	336	336
KB30_6	2	103	103	198	198	241	241	294	294	153	153	341	399	206	210	120	120	209	209	291	291	156	156	336	354	229	238	333	333
KB30_7	2	103	103	198	200	241	244	290	296	153	153	383	391	206	210	120	120	209	209	291	291	156	156	352	354	229	238	336	336
KB30_8	2	103	103	198	200	241	244	296	296	153	153	337	395	210	210	120	120	209	209	291	291	156	156	336	354	229	229	333	336
KB30_9	2	99	99	198	200	241	244	294	296	153	153	395	399	206	210	120	120	206	209	291	291	156	156	336	352	229	238	336	336
KB30_10	2	103	103	198	198	241	244	290	294	153	153	395	395	210	210	120	120	209	209	291	291	156	156	352	356	229	229	333	336
KB30_11	2	103	103	198	198	244	244	290	294	153	153	0	0	210	210	120	120	0	0	291	291	156	156	336	352	229	229	333	336
KB30_12	2	119	119	0	0	0	0	290	290	153	153	0	0	202	202	120	120	209	209	288	291	156	156	336	336	229	229	333	333
KB30_13	2	103	103	198	200	241	241	290	296	153	153	375	411	206	206	120	120	206	209	291	291	156	156	352	360	238	238	333	333
KB30_14	2	103	103	198	198	241	241	294	296	153	153	345	395	206	206	120	120	206	209	291	291	156	156	336	336	229	238	336	336
KB30_15	2	103	103	198	198	241	244	290	294	153	153	337	341	206	206	120	120	206	209	291	291	156	156	336	356	229	238	333	333
KB30_16	2	103	103	198	198	241	241	290	290	153	153	395	395	206	206	120	120	209	209	291	291	156	156	336	354	229	238	336	336
KB30_17	2	103	103	198	198	244	244	290	296	153	153	337	379	206	210	120	120	0	0	291	291	156	156	356	362	238	238	333	333
KB30_18	2	103	103	198	200	241	244	290	290	153	153	337	403	206	210	120	120	206	209	291	291	156	156	352	352	229	229	336	336
KB30_19	2	103	103	198	202	244	244	294	296	153	153	337	337	204	208	0	0	0	0	291	291	156	156	336	354	229	238	0	0
KB30_20	2	103	103	198	202	241	244	290	290	153	153	395	395	210	210	120	120	206	209	291	291	156	156	336	352	229	238	330	330
KB30_21	2	103	103	198	202	241	241	294	296	153	153	399	427	206	210	120	120	0	0	291	291	156	156	352	356	229	229	336	336
KB30_22	2	103	107	198	198	241	244	288	296	153	153	337	387	206	206	120	124	209	209	291	291	156	156	336	354	229	229	333	336
KB30_23	2	103	107	198	198	241	241	290	290	153	153	333	395	210	210	120	124	206	209	291	291	156	156	336	336	229	229	336	336
KB30_24	2	103	103	198	198	241	241	290	294	153	153	399	407	206	210	120	120	206	206	291	291	156	156	354	354	238	238	336	336
KB31_1	2	99	99	198	198	241	244	294	296	153	153	383	423	206	210	120	120	206	209	291	291	156	156	336	362	229	238	336	336
KB31_2	2	103	103	198	200	241	241	294	294	153	153	337	337	210	210	120	120	209	209	291	291	156	156	336	336	229	238	333	336
KB31_3	2	95	103	198	198	241	241	290	296	153	153	399	411	206	210	112	120	209	209	291	291	156	156	336	354	238	238	333	333
KB31_4	2	103	103	198	198	241	244	294	296	153	153	411	415	206	206	120	120	206	209	288	291	156	156	336	352	229	238	336	336
KB31_5	2	99	99	198	202	241	244	290	290	153	153	333	407	206	210	120	120	209	209	291	291	156	156	336	362	229	238	330	333
KB31_6	2	103	111	198	200	241	244	290	294	153	153	329	379	206	210	120	128	206	209	291	291	156	156	336	354	229	238	333	336
KB31_7	2	103	103	198	198	244	244	294	296	153	153	337	399	206	210	120	120	206	209	291	291	156	156	342	354	229	229	333	336
KB31_8	2	103	111	198	200	241	244	294	296	153	153	337	337	206	210	120	128	206	209	291	291	156	156	340	354	229	229	333	336
KB31_9	2	103	123	198	200	241	241	294	296	153	153	395	415	206	210	120	140	209	209	291	291	156	156	336	354	238	238	327	333
KB31_10	2	103	103	198	200	241	244	294	294	153	153	403	411	206	210	120	120	206	209	291	291	156	156	360	360	229	238	336	336
KB31_11	2	103	103	198	198	241	244	294	294	153	153	345	407	206	206	120	120	206	209	291	291	156	156	336	368	229	229	336	336
KB31_12	2	103	103	198	198	241	241	294	296	153	153	383	395	206	206	120	120	206	209	291	291	156	156	354	354	229	229	333	336
KB31_13	2	103	103	200	200	244	244	294	296	153	153	337	399	206	210	120	120	206	209	291	291	156	156	352	362	229	229	336	336
KB31_14	2	103	103	198	202	241	241	290	294	153	153	337	395	206	206	120	120	206	206	291	291	156	156	336	354	229	229	336	336
KB31_15	2	103	107	198	200	241	241	290	290	153	153	337	383	206	210	120	124	209	209	291	291	156	156	352	352	229	229	336	336
KB31_16	2	103	103	198	200	244	244	290	290	153	153	395	407	206	206	120	120	209	209	291	291	156	156	336	356	238	238	336	336
KB31_17	2	103	103	198	200	241	244	294	296	153	153	337	403	206	210	120	120	209	209	291	291	156	156	352	354	229	238	333	333
KB32_1	2	103	103	198	202	241	244	290	294	153	153	387	399	206	210	120	120	209	209	291	291	156	156	336	362	229	229	336	336
KB32_2	2	103	103	198	202	241	241	290	296	153	153	337	337	206	212	120	120	0	0	291	291	156	156	336	354	0	0	0	0
KB32_3	2	103	103	198	198	241	241	290	290	153	153	391	399	206	206	120	120	209	209	291	291	156	156	336	336	229	238	336	336
KB32_4	2	103	103	198	200	241	244	292	296	153	153	337	337	206	210	120	120	206	209	291	291	156	156	336	354	229	229	333	333
KB32_5	2	103	107	200	200	244	244	296	296	153	153	297	337	210	210	120	120	206	206	291	291	156	156	336	352	238	238	336	336
KB32_6	2	103	103	200	202	241	241	294	294	153	153	395	399	206	210	120	120	206	206	291	291	156	156	336	336	229	229	336	336
KB32_7	2	103	103	198	202	244	244	296	296	153	153	391	403	206	210	120	120	209	209	291	291	156	156	336	354	229	238	336	336
KB32_8	2	103	103	198	200	241	241	290	294	153	153	337	399	206	206	120	120	209	209	291	291	156	156	334	354	229	229	336	336
KB32_9	2	99	103	198	198	241	244	290	296	153	153	379	391	206	210	116	120	209	209	291	291	156	156	354	354	229	229	333	336
KB32_10	2	103	103	198	202	241	244	290	294	153	153	337	337	206	210	120	120	206	209	291	291	156	156	354	358	229	229	336	336
KB32_11	2	103	103	198	198	241	244	290	294	153	153	337	337	206	206	120	120	209	209	291	291	156	156	336	354	229	229	336	336
KB32_12	2	103	107	198	200	241	241	294	296	153	153	337	395	206	206	120	124	209	209	291	291	156	156	352	354	229	238	336	336
KB32_13	2	103	103	200	202	241	241	290	294	153	153	383	395	206	210	120	120	209	209	291	291	156	156	342	360	238	238	333	333
KB32_14	2	103	107	198	200	241	244	290	300	153	153	383	387	206	210	120	124	206	209	291	291	156	156	354	362	229	229	333	336
KB32_15	2	103	103	198	200	241	244	294	294	153	153	337	337	206	210	120	120	209	209	291	291	156	156	340	356	238	238	333	336
KB32_16	2	103	103	198	202	241	244	290	296	153	153	395	399	206	206	120	120	206	206	291	291	156	156	336	356	229	238	333	336
KB32_17	2	103	103	198	198	241	244	294	294	153	153	403	411	206	206	120	120	206	209	291	291	156	156	336	336	229	238	333	336
KB32_18	2	103	103	198	198	244	244	294	294	153	153	337	337	210	210	120	120	209	209	291	291	156	156	336	354	229	238	336	336
KB32_19	2	103	103	198	198	241	241	292	294	153	153	337	337	206	206	120	120	206	209	291	291	156	156	354	354	229	238	333	336
KB32_20	2	103	103	198	202	241	244	294	294	153	153	337	379	206	210	120	120	206	209	291	291	156	156	336	354	238	238	336	336
KB32_21	2	103	103	198	198	241	244	290	290	153	153	337	337	206	206	120	120	206	209	291	291	156	156	354	354	229	238	333	336
KB32_22	2	99	103	198	198	241	244	290	296	153	153	391	403	206	206	116	120	209	209	291	291	156	156	352	352	229	238	333	336
KB32_23	2	99	99	198	198	241	244	294	296	153	153	403	411	204	208	120	120	209	209	291	291	156	156	336	354	229	238	333	336
KB32_24	2	103	107	198	202	241	241	290	294	153	153	337	379	206	210	120	124	209	209	291	291	156	156	336	362	229	238	333	333
KB32_25	2	103	103	198	200	241	241	290	296	153	153	337	395	206	210	120	120	206	206	291	291	156	156	352	352	229	238	333	333
KB32_26	2	103	103	198	202	241	244	290	294	153	153	337	395	206	210	120	120	209	209	291	291	156	156	336	354	229	229	333	333
KB32_27	2	103	103	198	202	241	241	290	294	153	153	337	407	206	206	120	120	206	209	291	291	156	156	354	362	229	238	333	333
KB32_28	2	103	103	202	202	241	241	288	290	153	153	337	399	206	210	120	128	209	209	291	291	156	156	352	352	229	229	336	336
KB32_29	2	103	107	198	198	241	244	290	296	153	153	391	395	206	206	120	120	209	209	291	291	156	156	336	356	238	238	336	336
KB32_30	2	103	103	198	198	241	241	290	290	153	153	337	395	206	206	120	124	206	209	291	291	156	156	336	356	229	238	333	333
KB33_1	2	103	103	198	198	229	241	290	294	153	153	341	341	206	206	0	0	209	209	291	291	156	156	336	352	238	238	0	0
KB33_2	2	103	103	198	198	241	241	294	296	153	153	337	395	206	210	120	120	206	206	291	291	156	156	336	354	229	229	336	336
KB33_3	2	103	107	198	202	241	241	290	296	153	153	391	395	206	210	120	120	0	0	291	291	156	156	356	356	229	229	336	336
KB33_4	2	103	107	198	200	241	244	290	290	153	153	379	379	206	206	120	124	209	209	291	291	156	156	352	354	229	238	336	336
KB33_5	2	103	103	200	202	241	241	290	296	153	153	337	379	210	210	120	120	206	209	291	291	156	156	336	354	229	238	333	336
KB33_6	2	103	103	198	202	244	244	290	296	153	153	399	399	206	206	0	0	0	0	288	291	156	156	0	0	229	229	0	0
KB33_7	2	103	107	200	200	241	241	290	290	153	153	337	387	210	210	120	124	209	209	291	291	156	156	336	352	229	229	333	333
KB33_8	2	103	103	198	198	241	241	294	294	153	153	341	399	210	210	120	120	209	209	291	291	156	156	352	352	229	238	333	333
KB33_9	2	103	103	198	198	241	241	290	294	153	153	341	387	206	206	120	120	206	209	291	291	156	156	354	362	229	238	333	336
KB33_10	2	103	103	198	198	241	244	290	294	153	153	337	337	210	210	120	120	209	209	291	291	156	156	336	336	229	238	333	333
KB33_11	2	103	107	198	198	241	244	296	296	153	153	395	411	206	206	120	124	206	206	291	291	156	156	336	362	229	229	333	336
KB33_12	2	103	103	0	0	0	0	0	0	151	153	0	0	206	206	120	120	209	209	291	291	156	156	354	354	238	238	0	0
KB33_13	2	103	103	198	198	241	241	294	296	153	153	337	379	206	210	120	120	209	209	291	291	156	156	336	352	229	238	333	333
KB33_14	2	103	103	198	198	241	244	290	294	153	153	391	395	210	210	120	120	209	209	291	291	156	156	352	362	229	229	333	336
KB33_15	2	103	103	198	200	241	241	288	290	153	153	379	423	210	210	120	120	209	209	291	291	156	156	352	352	229	229	333	333
KB33_16	2	103	103	198	198	244	244	296	296	153	153	337	337	206	206	120	120	206	209	291	291	156	156	336	354	229	238	336	336
KB33_17	2	103	103	198	200	244	244	290	294	153	153	337	337	206	210	120	120	206	206	291	291	156	156	354	354	229	229	333	333
KB33_18	2	103	103	198	200	241	244	290	294	153	153	337	399	206	206	120	120	209	209	291	291	156	156	336	336	229	229	333	336
KB33_19	2	103	103	198	202	241	241	294	296	153	153	337	337	206	210	120	120	206	209	291	291	156	156	352	352	229	238	333	336
KB33_20	2	103	103	198	198	241	244	292	296	153	153	337	399	206	210	120	120	209	209	291	291	156	156	352	356	229	238	333	336
KB33_21	2	103	103	198	200	241	244	296	296	153	153	395	399	206	206	120	120	206	209	291	291	156	156	354	356	238	238	333	336
KB33_22	2	103	103	198	198	241	241	294	296	153	153	337	415	206	210	120	120	206	209	291	291	156	156	334	358	229	238	330	333
KB33_23	2	99	103	192	192	241	241	296	296	153	153	0	0	192	206	120	120	206	209	291	291	156	156	340	354	229	229	333	336
KB33_24	2	103	107	198	202	241	241	294	296	153	153	395	395	206	210	120	124	209	209	291	294	156	156	336	336	229	229	0	0
KB33_25	2	103	103	198	200	241	244	290	294	153	153	375	389	206	210	120	120	206	209	291	291	156	156	336	336	238	238	333	336
KB33_26	2	103	103	198	200	241	244	294	296	153	153	337	399	206	206	120	120	209	209	291	291	156	156	336	336	229	229	333	336
KB33_27	2	103	103	198	200	241	244	296	296	153	153	337	395	206	210	120	120	0	0	0	0	0	0	0	0	0	0	0	0
KB33_28	2	103	103	198	200	241	244	290	294	153	153	337	375	206	210	120	120	209	209	291	291	156	156	336	354	229	238	336	336
KB33_29	2	103	103	0	0	241	241	296	296	0	0	399	399	0	0	120	124	209	209	291	291	156	156	0	0	0	0	0	0
KB33_30	2	103	103	198	202	244	244	294	296	153	153	337	391	206	208	120	120	209	209	291	291	156	156	340	354	238	238	333	336
KB34_1	2	103	103	198	202	241	244	294	294	153	153	337	379	206	206	120	120	206	209	288	291	156	156	336	352	229	238	333	336
KB34_2	2	103	103	200	202	241	241	290	296	153	153	337	387	206	210	120	120	206	209	291	291	156	156	336	354	229	238	333	333
KB34_3	2	103	103	198	202	241	241	294	296	153	153	337	395	206	210	120	120	206	209	291	291	156	156	352	358	229	238	333	333
KB34_4	2	103	103	198	202	244	244	290	290	153	153	379	415	210	210	120	120	206	209	291	291	156	156	336	336	238	238	336	336
KB34_5	2	103	103	198	200	241	241	294	296	153	153	379	407	206	206	120	120	206	209	291	291	156	156	336	352	229	238	333	336
KB34_6	2	103	103	198	198	241	244	290	290	153	153	379	383	210	210	120	120	206	206	0	0	156	156	0	0	229	229	0	0
KB34_7	2	103	107	198	198	241	244	294	294	153	153	337	395	206	210	120	124	209	209	291	291	156	156	336	354	229	229	336	336
KB34_8	2	0	0	202	202	241	241	0	0	153	153	0	0	206	206	120	120	206	206	291	291	156	156	0	0	229	229	0	0
KB34_9	2	103	107	198	198	241	241	294	294	153	153	337	337	206	206	120	124	206	209	291	291	156	156	334	342	229	229	336	336
KB35_1	2	103	103	198	198	241	241	294	296	153	153	337	407	206	210	120	120	0	0	291	291	156	156	336	354	238	238	336	336
KB35_2	2	103	107	198	198	241	244	290	296	153	153	337	387	206	210	120	124	209	209	291	291	156	156	336	354	229	229	0	0
KB35_3	2	103	107	198	200	241	241	294	296	153	153	293	337	206	210	120	124	209	209	291	291	156	156	336	354	229	238	336	336
KB35_4	2	103	103	198	200	241	244	294	296	153	153	391	403	206	210	120	120	206	209	291	291	156	156	336	336	229	238	336	336
KB35_5	2	103	107	198	198	241	244	290	296	153	153	395	415	206	206	120	124	206	209	291	291	156	156	354	362	229	238	336	336
KB35_6	2	103	103	198	200	241	241	294	294	153	153	379	395	206	210	120	120	206	206	291	291	156	156	336	354	229	238	336	336
KB35_7	2	103	103	198	198	241	244	290	294	153	153	379	399	208	210	120	120	209	209	291	291	156	156	334	354	229	238	333	336
KB35_8	2	103	103	198	200	241	241	294	296	153	153	387	391	206	206	120	120	206	206	291	291	156	156	336	352	229	238	336	336
KB35_9	2	103	107	198	200	241	241	290	296	153	153	337	395	206	210	120	124	206	206	291	291	156	156	336	354	238	238	336	336
KB35_10	2	103	127	198	198	241	241	294	296	153	153	377	395	206	206	120	144	206	209	291	291	156	156	336	336	238	238	333	336
KB35_11	2	103	103	198	198	241	244	294	294	153	153	383	411	210	210	120	120	206	209	291	291	156	156	336	360	229	229	336	336
KB35_12	2	103	103	198	200	241	244	296	296	153	153	337	407	206	206	120	120	206	209	291	291	156	156	336	354	238	238	333	333
KB35_13	2	103	103	198	198	241	241	290	296	153	153	337	341	206	206	120	120	206	206	291	291	156	156	336	354	229	229	333	333
KB35_14	2	103	103	198	198	241	241	294	294	153	153	395	419	206	206	120	120	206	206	291	291	156	156	354	354	229	238	333	336
KB35_15	2	103	103	198	198	241	244	288	296	153	153	337	395	206	206	120	120	209	209	291	291	156	156	336	354	229	238	333	333
KB35_16	2	103	103	198	198	244	244	288	290	153	153	337	395	206	206	120	120	209	209	291	291	156	156	336	354	229	238	0	0
KB35_17	2	103	103	200	202	241	244	294	294	153	153	399	423	206	206	120	120	209	209	291	291	156	156	336	354	229	229	336	336
KB35_18	2	103	103	198	202	241	244	292	294	153	153	373	383	206	206	120	120	209	209	291	291	156	156	354	354	229	229	333	336
KB35_19	2	103	103	198	198	244	244	288	288	153	153	337	337	208	210	120	120	206	209	291	291	156	156	336	336	238	238	333	333
KB35_20	2	103	103	198	200	241	244	290	296	153	153	375	395	206	206	120	120	206	209	291	291	156	156	354	362	229	229	333	336
KB35_21	2	103	107	198	200	241	241	294	296	153	153	399	407	206	206	120	120	209	209	291	291	156	156	336	354	229	238	336	336
KB35_22	2	103	103	198	198	241	244	294	296	153	153	337	407	206	210	120	120	209	209	291	291	156	156	352	352	229	229	336	336
KB35_23	2	103	107	198	198	241	241	290	296	153	153	391	395	206	210	120	124	206	209	291	291	156	156	352	352	238	238	336	336
KB35_24	2	103	107	198	198	241	244	290	296	153	153	337	407	206	206	120	124	206	209	291	291	156	156	336	354	229	238	333	336
KB35_25	2	103	103	198	200	244	244	290	290	153	153	337	399	206	206	120	120	209	209	291	291	156	156	336	362	229	238	333	333
KB35_26	2	103	103	198	200	241	241	294	294	153	153	379	399	210	210	120	120	206	206	291	291	156	156	354	354	229	238	336	336
KB35_27	2	103	103	200	202	241	241	290	294	153	153	341	341	206	210	120	120	0	0	291	291	156	156	352	352	229	229	333	333
KB35_28	2	103	103	198	198	241	241	290	294	153	153	399	423	206	206	120	120	206	209	291	291	156	156	336	336	229	229	336	336
KB35_29	2	103	103	198	198	241	244	290	294	153	153	337	411	206	210	120	120	206	209	291	291	156	156	354	354	238	238	333	336
KB36_1	2	103	103	198	198	241	244	294	294	153	153	337	407	210	210	120	120	206	209	291	291	156	156	356	356	238	238	336	336
KB36_2	2	103	107	198	198	241	244	290	296	153	153	341	407	206	206	120	124	206	209	291	291	156	156	336	362	229	238	336	336
KB36_3	2	103	103	198	198	241	244	294	296	153	153	337	403	206	210	120	120	209	209	291	291	156	156	352	352	229	229	336	336
KB36_4	2	103	103	198	202	241	244	290	294	153	153	391	399	206	210	120	120	209	209	291	291	156	156	336	360	229	238	336	336
KB36_5	2	103	103	202	202	241	241	290	294	153	153	395	403	206	206	120	120	206	209	291	291	156	156	336	354	238	238	333	333
KB36_6	2	103	103	198	198	241	244	290	296	153	153	395	395	206	210	120	120	206	209	291	291	156	156	336	336	229	238	336	336
KB36_7	2	103	103	198	198	241	244	294	294	153	153	337	337	206	210	120	120	206	206	291	291	156	156	352	352	229	229	333	333
KB36_8	2	103	103	198	200	241	244	290	296	153	153	337	377	206	206	120	120	209	209	291	291	156	156	336	356	229	238	333	336
KB36_9	2	103	107	198	198	241	244	290	290	153	153	383	403	210	210	120	124	209	209	291	291	156	156	354	354	238	238	0	0
KB36_10	2	103	103	0	0	0	0	288	288	153	153	0	0	0	0	0	0	0	0	291	294	154	154	336	342	0	0	0	0
KB36_11	2	103	103	198	200	244	244	294	296	153	153	379	399	210	210	120	120	206	209	291	291	156	156	336	342	229	238	333	333
KB36_12	2	103	107	198	200	241	244	294	296	153	153	387	391	210	210	120	124	209	209	291	291	156	156	342	352	229	229	336	336
KB36_13	2	103	103	202	202	241	244	290	296	153	153	337	407	206	210	120	120	206	209	291	291	156	156	336	342	238	238	333	333
KB36_14	2	103	103	198	200	241	244	294	296	153	153	391	423	208	210	120	120	209	209	291	291	156	162	336	362	229	229	333	333
KB36_15	2	103	103	198	198	241	241	290	290	153	153	329	399	210	210	120	120	206	209	291	291	156	156	336	362	229	238	336	336
KB36_16	2	103	103	198	198	241	244	290	294	153	153	337	411	206	208	120	120	209	209	291	291	156	156	354	354	229	238	333	336
KB36_17	2	103	103	198	198	241	244	290	294	153	153	337	337	206	206	120	120	206	209	291	291	156	156	336	354	229	238	336	336
KB36_18	2	103	107	200	200	241	241	294	296	153	153	395	403	206	206	120	124	206	209	291	291	156	156	336	336	238	238	333	336
KB36_19	2	103	103	198	198	241	244	290	296	153	153	383	399	206	210	120	120	209	209	288	291	156	156	336	362	229	229	333	333
KB36_20	2	103	103	198	198	241	244	290	290	153	153	337	337	206	210	120	120	209	209	291	291	156	156	336	354	238	238	330	336
KB36_21	2	103	107	202	202	244	244	290	294	153	153	407	407	206	206	120	124	206	206	291	291	156	156	336	342	229	238	333	333
KB36_22	2	103	103	198	202	241	244	290	294	153	153	337	337	206	210	120	124	206	209	291	291	156	156	336	352	229	238	333	336
KB36_23	2	103	107	198	198	241	241	290	294	153	153	383	383	206	206	120	124	209	209	291	291	156	156	336	362	229	229	333	336
KB36_24	2	103	107	198	202	244	244	290	290	153	153	337	403	206	210	120	124	209	209	291	291	156	156	336	362	238	238	336	336
KB37_1	2	103	103	198	198	241	244	290	296	153	153	337	379	206	210	120	120	206	209	291	291	156	156	350	362	229	229	333	336
KB37_2	2	103	107	198	200	241	244	290	290	153	153	341	391	206	206	120	124	206	209	291	291	156	156	354	354	229	229	333	333
KB37_3	2	103	103	198	198	241	241	290	294	153	153	407	411	206	210	120	120	206	209	291	291	156	156	336	362	229	229	333	333
KB37_4	2	103	103	198	198	241	244	290	290	153	153	341	399	206	210	120	120	209	209	291	291	156	156	336	362	229	238	336	336
KB37_5	2	103	107	198	200	241	241	294	296	153	153	373	395	206	210	120	124	209	209	291	291	156	156	336	352	229	238	336	336
KB37_6	2	103	107	202	202	241	244	290	294	151	153	337	387	206	206	120	124	209	209	291	291	156	156	336	354	229	229	333	333
KB37_7	2	103	103	198	198	241	241	288	296	151	153	337	399	206	206	120	120	209	209	291	291	156	156	340	342	229	238	336	336
KB37_8	2	103	103	198	198	241	241	290	290	153	153	379	395	206	206	120	120	206	206	291	291	156	156	336	336	229	229	336	336
KB37_9	2	103	103	198	202	241	244	290	294	153	153	337	399	206	206	120	120	209	209	291	291	156	156	336	354	229	238	333	333
KB37_10	2	103	107	198	200	241	244	294	296	153	153	395	403	206	206	120	120	206	209	291	291	156	156	336	352	229	238	333	333
KB37_11	2	103	103	198	200	244	244	290	296	153	153	337	337	206	206	120	120	209	209	291	291	156	156	336	336	229	229	336	336
KB37_12	2	103	103	198	200	241	244	290	294	153	153	395	399	206	210	120	120	206	206	291	291	156	156	336	362	229	229	333	336
KB37_13	2	103	111	198	198	241	244	290	294	153	153	411	411	210	210	120	128	206	209	288	291	156	156	352	356	229	238	333	333
KB37_14	2	103	103	198	198	241	241	288	290	153	153	395	395	206	206	120	120	206	209	291	291	156	156	354	354	238	238	336	336
KB37_15	2	103	103	198	200	241	244	294	294	153	153	379	387	206	206	120	120	206	206	291	291	156	156	336	350	229	229	336	336
KB38_1	2	103	103	198	200	241	241	294	294	153	153	337	407	206	206	120	120	209	209	291	291	156	156	336	352	229	238	333	336
KB38_2	2	103	103	198	198	241	244	290	294	153	153	337	399	208	210	120	120	206	209	291	291	156	156	358	358	229	229	333	336
KB38_3	2	103	103	198	198	241	241	294	294	153	153	379	379	210	212	120	120	209	209	291	291	156	156	336	336	229	229	333	333
KB38_4	2	103	107	198	198	241	241	290	294	153	153	337	379	206	206	120	124	206	209	291	291	156	156	336	366	229	229	336	336
KB38_5	2	103	103	198	198	241	244	290	296	153	153	345	395	206	210	120	120	206	209	291	291	156	156	352	354	229	238	333	336
KB38_6	2	103	103	198	198	241	241	290	294	153	153	341	395	206	206	120	120	209	209	291	291	156	156	354	358	238	238	333	333
KB38_7	2	103	103	198	198	241	241	292	294	153	153	337	399	206	206	120	120	206	209	291	291	156	156	336	354	229	238	0	0
KB38_8	2	103	103	198	200	244	244	290	290	153	153	341	395	210	210	120	120	209	209	291	291	156	156	354	354	229	238	333	336
KB38_9	2	103	103	198	200	241	241	290	294	153	153	337	407	210	210	120	120	206	209	291	291	156	156	354	354	229	238	336	336
KB38_10	2	103	103	198	200	241	244	290	294	153	153	329	337	206	206	120	120	206	209	291	291	156	156	354	360	229	229	333	333
KB38_11	2	103	103	198	200	244	244	290	290	153	153	337	337	210	210	120	120	209	209	291	291	156	156	336	340	229	229	336	336
KB38_12	2	103	103	198	202	241	244	290	294	153	153	337	399	206	210	120	120	209	209	291	291	156	156	336	354	229	238	336	336
KB38_13	2	103	103	198	202	241	244	294	296	153	153	337	337	208	210	120	120	206	209	291	291	156	156	336	358	229	238	333	336
KB38_14	2	103	103	198	200	241	244	290	296	153	153	383	395	210	210	120	120	209	209	291	291	156	156	336	354	229	238	333	336
KB38_15	2	103	107	198	198	241	244	290	296	153	153	403	403	206	210	120	124	206	209	291	294	156	156	354	354	232	238	336	336
KB38_16	2	99	99	198	198	241	241	296	296	153	153	383	395	206	206	120	120	209	209	291	291	156	156	354	356	229	229	333	333
KB38_17	2	103	103	198	198	241	241	296	296	153	153	399	407	206	210	120	120	206	209	291	291	156	156	354	356	229	238	336	336
KB38_18	2	103	103	198	198	241	241	294	296	153	153	379	395	210	210	120	120	209	209	291	291	156	156	356	362	238	238	333	336
KB38_19	2	103	107	198	198	241	241	290	294	153	153	341	395	206	206	120	124	209	209	291	291	156	156	352	352	229	229	333	336
KB38_20	2	103	103	198	198	241	241	294	296	153	153	337	337	206	206	120	120	206	209	291	291	156	156	336	362	229	238	333	336
KB38_21	2	103	103	198	198	241	244	290	294	153	153	387	399	206	210	120	120	206	209	291	291	156	156	336	354	229	229	336	336
KB38_22	2	103	103	198	200	244	244	294	294	153	153	383	419	206	206	120	120	209	209	291	291	156	156	354	360	238	238	333	336
KB38_23	2	103	107	198	198	241	244	290	294	153	153	393	411	206	210	120	124	209	209	291	291	156	156	354	354	229	229	333	336
KB38_24	2	103	103	198	202	241	244	294	296	153	153	379	391	206	210	120	120	209	209	291	291	156	156	336	352	229	238	333	333
KB38_25	2	103	103	198	202	244	244	290	296	153	153	337	407	206	206	120	120	206	209	291	291	156	156	336	336	229	229	333	333
KB38_26	2	103	103	198	200	244	244	290	290	153	153	375	395	206	206	120	120	206	209	291	291	156	156	336	358	229	238	333	336
KB38_27	2	103	103	198	200	241	241	294	294	153	153	395	395	206	210	120	120	209	209	291	291	156	156	336	354	229	229	336	336
KB38_28	2	103	103	198	200	241	241	294	294	153	153	395	403	206	210	120	120	206	206	291	291	156	156	336	354	229	238	333	336
KB38_29	2	103	103	198	202	241	241	294	296	153	153	395	423	206	206	120	120	206	209	291	291	156	156	354	356	238	238	333	336
KB38_30	2	103	107	200	200	241	241	294	294	153	153	337	399	206	206	120	120	209	209	291	291	156	156	336	360	229	229	333	333
KB39_1	2	103	107	198	198	241	244	296	296	153	153	337	399	204	210	120	120	206	209	294	297	156	156	342	342	229	229	333	333
KB39_2	2	103	103	198	202	241	244	294	294	153	153	337	395	204	210	120	120	206	209	291	291	156	156	352	352	238	238	333	333
KB39_3	2	103	103	198	200	241	244	290	294	153	153	337	395	204	210	120	120	209	209	291	291	156	156	336	336	229	238	333	336
KB39_4	2	103	103	198	200	241	241	290	290	153	153	395	403	204	204	120	120	206	209	291	291	156	156	336	336	229	238	333	333
KB39_5	2	103	103	198	198	241	241	294	296	153	153	371	395	204	204	120	120	206	209	291	291	156	156	354	354	229	238	336	336
KB39_6	2	103	107	198	200	241	244	294	294	153	153	387	399	204	204	120	124	206	209	291	291	156	156	352	362	229	238	336	336
KB39_7	2	103	103	198	200	241	241	290	294	153	153	399	407	204	210	120	120	206	209	291	291	156	156	354	354	229	229	333	336
KB39_8	2	103	103	198	198	241	244	294	296	153	153	329	379	204	204	120	120	206	209	291	291	156	156	352	360	229	229	333	336
KB39_9	2	103	103	198	198	241	244	290	296	153	153	337	395	206	210	120	120	209	209	291	291	156	156	336	352	229	238	333	336
KB39_10	2	103	103	198	200	241	241	294	296	153	153	333	379	206	210	0	0	206	206	291	291	0	0	336	354	0	0	0	0
KB39_11	2	103	103	198	198	241	241	294	296	153	153	337	395	210	212	120	120	209	209	291	291	156	156	336	354	229	238	336	336
KB39_12	2	103	103	198	202	241	244	290	294	153	153	337	379	206	210	120	120	206	206	291	291	156	156	336	336	229	238	333	333
KB39_13	2	103	103	198	198	241	244	290	294	153	153	337	387	206	206	120	120	209	209	291	291	156	156	352	356	238	238	333	333
KB39_14	2	103	103	198	198	241	241	290	294	151	153	345	387	208	208	0	0	0	0	0	0	0	0	0	0	0	0	0	0
KB39_15	2	103	103	198	198	244	244	290	294	153	153	337	337	206	210	120	120	209	209	291	291	156	156	336	358	229	238	333	336
KB39_16	2	103	107	198	202	241	244	294	294	153	153	399	399	206	210	120	124	206	209	291	291	156	156	352	352	229	229	336	336
KB39_17	2	103	103	198	198	241	244	290	290	153	153	337	337	206	210	120	120	206	209	291	291	156	156	336	336	229	229	333	333
KB39_18	2	103	103	198	198	241	241	294	296	153	153	387	395	206	210	120	120	209	209	291	291	156	156	352	354	229	238	333	336
KB39_19	2	103	103	198	202	241	241	290	294	153	153	395	399	206	210	120	120	209	209	291	291	156	156	336	354	229	238	336	336
KB39_20	2	103	103	198	202	241	244	290	296	153	153	291	297	206	210	120	120	206	209	291	291	156	156	336	356	229	238	333	336
KB39_21	2	103	103	198	202	241	244	294	294	153	153	379	395	210	210	120	120	206	209	291	291	156	156	336	364	229	238	333	336
KB39_22	2	103	103	198	198	241	244	290	294	153	153	337	337	206	210	120	120	206	209	291	291	156	156	336	354	229	229	333	333
KB39_23	2	103	103	198	202	241	244	290	296	153	153	379	407	206	210	120	120	209	209	291	291	156	156	336	362	238	238	333	333
KB39_24	2	103	103	198	198	241	244	290	296	153	153	395	399	210	210	120	120	206	209	291	291	156	156	336	354	229	238	333	336
KB39_25	2	103	103	198	200	241	244	290	294	153	153	337	387	206	210	120	120	209	209	291	291	156	156	336	354	229	229	333	333
KB39_26	2	103	103	198	198	241	244	290	294	153	153	379	399	206	210	120	120	206	206	291	291	156	156	336	362	229	229	336	336
KB39_27	2	103	103	198	198	244	244	290	294	153	153	337	399	210	210	120	120	209	209	291	291	156	156	352	352	229	238	333	333
KB39_28	2	103	103	198	200	241	244	294	296	153	153	387	399	206	206	120	120	206	209	291	291	156	156	336	362	238	238	336	336
KB39_29	2	103	103	198	198	241	244	290	294	153	153	377	399	206	210	120	120	209	209	291	291	156	156	336	354	229	238	336	336
KB40_1	2	103	103	200	200	241	241	294	294	153	153	399	411	206	210	120	120	0	0	288	291	156	156	336	354	0	0	333	333
KB40_2	2	103	103	198	202	241	241	290	294	153	153	337	395	206	210	120	120	206	209	291	291	156	156	336	336	229	238	336	336
KB40_3	2	103	103	198	198	241	244	294	296	153	153	337	399	206	206	120	120	209	209	291	291	156	156	354	354	229	229	336	336
KB40_4	2	103	103	198	198	244	244	294	296	153	153	391	407	206	210	120	120	206	206	291	291	156	156	352	352	229	238	333	333
KB40_5	2	103	107	200	202	241	244	290	294	153	153	337	395	206	210	120	124	206	209	291	291	156	156	336	354	229	238	333	336
KB40_6	2	103	103	198	202	241	241	294	296	153	153	379	387	206	210	120	120	0	0	291	294	156	156	336	352	0	0	336	336
KB40_7	2	103	103	198	200	241	244	294	296	153	153	399	423	206	210	120	120	206	209	291	291	156	156	336	352	229	238	330	330
KB40_8	2	103	103	198	202	241	241	294	294	153	153	395	399	206	206	120	120	206	209	291	291	156	156	352	352	229	229	333	333
KB40_9	2	95	103	198	200	241	241	290	294	153	153	403	415	210	210	0	0	206	209	291	294	156	156	336	354	229	229	333	336
KB40_10	2	103	107	198	198	241	241	290	290	153	153	395	399	206	210	120	124	206	209	291	291	156	156	336	354	229	238	333	336
KB40_11	2	103	103	198	202	241	244	290	296	153	153	337	383	206	206	120	120	0	0	291	291	156	156	336	356	229	238	333	333
KB40_12	2	103	103	198	198	241	241	290	290	153	153	329	403	206	206	120	120	209	209	291	291	156	156	336	342	229	229	333	336
KB40_13	2	103	103	198	202	241	241	296	296	153	153	337	399	206	210	120	154	0	0	291	291	156	156	336	354	229	238	0	0
KB40_14	2	103	103	198	198	241	244	294	296	153	153	337	399	210	210	120	120	209	209	288	291	156	156	340	356	229	229	327	333
KB40_15	2	103	103	198	198	241	244	294	296	153	153	399	407	208	208	120	120	0	0	291	291	156	156	336	352	229	229	0	0
KB40_16	2	103	103	198	200	241	244	292	294	153	153	383	395	206	206	0	0	0	0	0	0	0	0	0	0	0	0	0	0
KB40_17	2	103	103	198	198	241	241	290	294	153	153	391	391	206	210	120	120	0	0	291	291	156	156	336	336	229	238	0	0
KB40_18	2	103	103	198	202	241	244	294	294	153	153	337	411	206	206	120	120	206	209	291	291	156	156	336	362	229	229	333	333
KB40_19	2	103	103	198	198	241	244	294	296	153	153	337	411	206	210	120	120	206	209	291	291	156	156	336	360	229	229	333	336
KB40_20	2	103	103	198	200	241	241	294	294	153	153	399	403	206	210	120	120	206	206	291	291	156	156	352	364	229	238	333	336
KB40_21	2	103	103	198	200	241	241	290	290	153	153	337	395	206	210	120	120	209	209	291	291	156	156	354	354	229	238	336	336
KB40_22	2	103	103	198	200	241	244	294	296	153	153	337	395	206	206	120	120	206	209	291	291	156	156	352	354	229	238	333	333
KB40_23	2	103	103	198	198	241	241	294	296	153	153	337	379	208	208	120	120	209	209	291	291	156	156	358	358	229	238	333	333
KB40_24	2	103	103	198	198	241	244	294	296	153	153	379	399	206	206	120	120	206	209	291	291	156	156	336	354	229	229	330	336
KB40_25	2	103	107	198	198	241	244	290	294	153	153	371	399	210	210	120	124	209	209	291	291	156	156	342	362	229	238	333	333
KB40_26	2	103	103	198	198	241	241	294	296	153	153	383	407	206	206	120	120	206	209	291	291	156	156	350	352	229	238	333	336
KB40_27	2	103	103	198	202	241	241	290	294	153	153	337	395	206	210	120	120	206	209	291	291	156	156	352	354	229	238	336	336
KB40_28	2	103	103	198	200	241	244	290	294	153	153	337	403	206	210	120	120	209	209	291	291	156	156	352	354	229	229	333	336
KB40_29	2	103	103	198	202	244	244	294	294	153	153	337	395	206	210	120	120	206	209	291	291	156	156	336	352	238	238	333	336
KB41_1	2	103	103	198	198	241	244	294	296	153	153	399	399	206	206	120	120	206	206	291	291	156	156	356	356	229	238	333	336
KB41_2	2	103	103	198	202	241	244	294	296	153	153	407	411	206	210	120	120	209	209	291	291	156	156	352	352	238	238	333	333
KB41_3	2	103	103	198	198	241	244	290	292	153	153	337	427	206	206	120	120	206	209	291	291	156	156	336	354	229	229	333	333
KB41_4	2	103	107	198	198	241	244	294	296	153	153	395	415	210	210	120	124	206	206	291	291	156	156	336	354	229	229	333	333
KB41_5	2	103	103	198	202	241	244	296	296	153	153	337	379	206	210	120	120	206	206	291	291	156	156	342	352	229	238	0	0
KB41_6	2	103	107	198	200	244	244	294	296	153	153	337	337	206	210	120	124	0	0	291	291	156	156	352	352	238	238	0	0
KB41_7	2	103	103	198	198	244	244	290	294	153	153	337	387	206	206	120	120	209	209	291	291	156	156	336	352	229	238	336	336
KB41_8	2	103	103	198	200	241	244	290	296	153	153	387	391	204	204	120	120	209	209	291	291	156	156	352	352	229	238	333	336
KB41_9	2	103	103	198	200	244	244	294	296	153	153	337	415	206	206	120	120	206	206	291	291	156	156	336	354	238	238	336	336
KB41_10	2	103	127	198	198	241	244	290	294	153	153	399	407	206	210	120	144	206	206	291	291	156	156	354	354	238	238	333	336
KB41_11	2	103	103	200	200	241	241	290	290	153	153	337	387	206	208	120	120	206	209	291	291	156	156	336	354	229	229	0	0
KB41_12	2	103	103	198	198	241	244	294	294	153	153	341	399	206	206	120	120	0	0	291	291	156	156	338	352	229	229	0	0
KB41_13	2	103	103	200	202	241	241	290	294	153	153	337	337	206	210	120	120	209	209	291	291	156	156	336	336	229	229	0	0
KB41_14	2	103	103	198	202	241	244	290	296	153	153	391	395	206	210	120	120	206	209	291	291	156	156	336	354	229	238	336	336
KB41_15	2	103	103	198	202	241	244	294	294	153	153	395	423	206	210	120	120	209	209	291	291	156	156	354	362	229	229	336	336
KB41_16	2	103	107	198	198	241	244	290	290	153	153	387	399	206	210	120	124	209	209	291	291	156	156	352	352	229	238	336	336
KB41_17	2	103	103	198	202	241	244	294	296	153	153	379	407	208	208	120	120	206	209	291	291	156	156	352	362	229	238	333	333
KB41_18	2	103	103	198	198	241	244	294	296	153	153	395	427	206	210	120	120	209	209	291	291	156	156	336	352	229	229	336	336
KB41_19	2	103	103	198	198	241	241	290	294	153	153	383	407	204	208	120	120	191	206	291	291	156	156	336	356	229	238	333	336
KB41_20	2	103	103	198	198	241	244	294	294	153	153	341	341	0	0	120	120	206	209	291	291	156	156	338	360	229	238	333	336
KB41_21	2	103	103	198	198	241	244	290	290	153	153	399	407	206	208	120	120	206	209	291	294	156	156	336	336	229	238	333	333
KB41_22	2	103	103	198	198	241	244	290	296	153	153	379	379	204	208	120	120	206	209	291	291	156	156	336	354	229	229	333	336
KB41_23	2	103	103	198	202	241	241	288	294	153	153	399	407	206	210	120	120	206	209	291	291	156	156	336	356	229	229	333	333
KB41_24	2	103	103	198	202	241	241	290	290	153	153	391	395	206	206	120	120	209	209	291	291	156	156	354	362	229	229	333	333
KB41_25	2	103	103	198	202	244	244	290	290	153	153	379	399	206	206	120	120	206	209	291	291	156	156	336	342	238	238	333	336
KB41_26	2	103	103	200	202	241	241	290	296	153	153	337	395	206	206	120	120	206	209	291	291	156	156	336	354	229	229	333	336
KB41_27	2	103	103	198	198	244	244	290	294	153	153	329	399	210	210	120	120	209	209	291	291	156	156	352	352	229	238	336	336
KB41_28	2	103	107	198	202	241	244	290	294	153	153	387	395	206	206	120	124	209	209	291	291	156	156	336	336	229	229	336	336
KB41_29	2	103	103	198	198	241	241	294	294	153	153	337	427	206	206	120	120	209	209	291	291	156	156	352	352	229	229	333	336
KB41_30	2	103	103	198	198	241	241	288	294	153	153	321	337	204	208	120	120	206	206	291	291	156	156	336	336	229	229	336	336
KB42_1	2	103	103	198	198	241	241	294	294	153	153	407	407	206	210	120	120	206	209	291	291	156	156	336	352	229	238	333	336
KB42_2	2	103	111	198	200	241	244	290	294	153	153	0	0	206	206	120	128	209	209	291	291	156	156	354	362	238	238	333	336
KB42_3	2	103	103	198	198	241	244	290	296	153	153	395	399	206	210	120	120	209	209	291	291	156	156	354	354	229	238	333	336
KB42_4	2	103	107	198	198	241	241	290	294	153	153	337	395	206	210	120	124	209	209	291	291	156	156	354	354	229	238	333	336
KB42_5	2	103	103	198	198	241	241	290	294	153	153	337	395	206	206	120	120	209	209	291	291	156	156	336	336	229	238	333	333
KB42_6	2	103	103	198	198	241	241	294	296	153	153	399	399	206	210	120	120	206	209	291	291	156	156	354	354	229	238	336	336
KB42_7	2	103	107	198	198	241	244	290	296	153	153	371	395	206	206	120	124	209	209	288	291	156	156	354	354	229	238	333	333
KB42_8	2	103	103	198	200	241	241	290	296	153	153	337	395	206	210	120	120	209	209	291	291	156	156	336	360	229	229	336	336
KB42_9	2	103	107	198	198	241	241	290	294	153	153	337	395	204	204	120	124	206	209	291	291	156	156	336	354	229	238	336	336
KB42_10	2	103	103	198	198	241	241	294	296	153	153	337	337	204	204	120	120	206	206	291	291	156	156	336	354	229	238	333	336
KB42_11	2	103	103	198	200	241	244	290	290	153	153	407	419	204	204	120	120	206	209	288	291	156	156	336	362	229	238	333	333
KB42_12	2	103	103	200	200	241	241	290	296	153	153	375	399	206	206	120	120	209	209	291	291	156	156	352	362	229	238	333	336
KB42_13	2	103	107	198	198	241	244	294	294	153	153	337	337	206	210	120	124	206	209	291	291	156	156	336	354	229	229	333	333
KB42_14	2	103	103	198	200	241	241	290	296	153	153	341	387	210	210	120	120	206	209	291	291	156	156	354	354	229	238	336	336
KB42_15	2	103	103	198	200	241	244	290	296	153	153	337	403	206	206	120	120	206	209	291	291	156	156	336	362	229	229	333	333
KB42_16	2	103	103	198	198	244	244	294	296	153	153	395	395	206	210	120	120	209	209	291	291	156	156	336	356	238	238	336	336
KB42_17	2	103	103	198	202	241	244	294	296	153	153	379	395	206	206	120	120	209	209	291	291	156	156	354	354	229	229	333	336
KB42_18	2	103	103	198	198	241	244	290	290	153	153	337	395	206	210	120	120	209	209	291	291	156	156	354	354	229	238	336	336
KB42_19	2	103	103	198	200	241	244	290	294	153	153	379	395	204	208	120	120	0	0	291	294	156	156	340	340	229	229	333	336
KB42_20	2	103	103	198	202	241	244	294	296	153	153	399	423	208	210	120	120	209	209	285	291	156	156	336	356	229	229	333	336
KB42_21	2	103	107	198	198	241	244	294	294	153	153	335	335	206	210	120	124	206	209	291	291	152	156	0	0	229	238	333	336
KB42_22	2	103	103	198	198	241	244	290	294	153	153	395	399	206	206	120	120	209	209	291	291	156	156	336	356	229	238	333	336
KB42_23	2	103	103	198	200	241	244	290	294	153	153	395	411	206	206	120	120	209	209	291	291	156	162	352	356	229	238	333	336
KB42_24	2	103	103	198	198	241	241	294	294	153	153	337	395	204	204	120	120	206	209	291	291	156	156	352	352	229	229	336	336
KB42_25	2	103	103	198	198	244	244	290	294	153	153	345	399	210	210	120	120	206	209	291	291	156	156	336	354	229	229	336	336
KB42_26	2	103	103	198	202	241	241	290	294	153	153	337	337	210	210	120	120	206	209	291	291	156	156	352	354	229	229	330	336
KB42_27	2	103	103	198	198	241	241	294	294	153	153	337	387	206	206	120	120	0	0	291	294	156	156	0	0	229	229	0	0
KB42_28	2	103	103	198	198	241	244	290	294	153	153	399	407	206	210	120	120	206	209	291	291	156	156	336	358	229	229	333	336
KB42_29	2	103	107	198	198	241	241	296	296	153	153	395	395	206	206	120	124	209	209	291	291	156	156	336	354	229	229	336	336
KB42_30	2	103	107	198	202	241	244	290	296	153	153	407	423	204	208	120	124	206	209	291	291	156	156	336	354	229	229	333	333
KB43_1	2	103	103	198	198	241	244	294	294	153	153	337	379	206	206	120	120	209	209	291	291	156	156	352	352	229	238	333	333
KB43_2	2	103	103	198	198	241	241	290	294	153	153	337	399	206	206	120	120	206	209	291	291	156	156	354	354	229	238	336	336
KB43_3	2	103	103	198	198	241	244	290	296	153	153	375	423	204	208	120	120	206	209	285	291	156	156	352	356	229	229	333	333
KB43_4	2	99	103	198	200	244	244	290	292	153	153	333	399	206	206	116	120	206	209	291	294	156	156	336	352	238	238	333	336
KB43_5	2	103	103	198	198	241	244	294	294	153	153	337	337	206	206	120	120	209	209	291	291	156	156	354	354	229	238	336	336
KB43_6	2	103	103	198	202	241	244	294	294	153	153	383	395	210	210	120	120	0	0	291	291	156	156	340	352	229	229	0	0
KB43_7	2	103	127	198	198	241	244	294	296	153	153	337	399	204	204	120	120	0	0	291	291	0	0	336	360	0	0	336	336
KB43_8	2	103	103	198	202	241	244	0	0	153	153	395	395	206	210	120	120	0	0	291	291	156	156	336	356	229	238	333	336
KB43_9	2	103	103	198	198	241	241	290	296	153	153	337	337	206	206	120	120	206	209	291	291	156	156	352	352	229	238	333	336
KB43_10	2	103	103	198	198	241	244	290	290	153	153	387	427	206	210	120	120	209	209	291	291	156	156	352	356	229	238	333	333
KB43_11	2	103	103	198	198	241	244	290	294	153	153	395	399	206	210	120	120	209	209	291	291	156	156	352	354	229	238	330	336
KB43_12	2	103	103	198	202	241	244	290	290	153	153	337	399	210	210	120	120	209	209	291	291	156	156	336	354	229	229	333	333
KB43_13	2	103	103	198	200	244	244	294	296	153	153	337	337	206	210	120	120	206	209	291	291	156	156	336	354	238	241	336	336
KB43_14	2	103	103	198	198	241	241	290	290	153	153	337	399	206	210	120	120	209	209	291	294	156	156	352	362	229	238	333	336
KB43_15	2	103	103	198	198	241	241	294	296	153	153	379	391	204	208	120	120	206	209	291	291	156	156	352	352	229	238	333	336
KB43_16	2	103	103	198	198	241	241	290	290	153	153	337	379	206	210	120	120	209	209	291	291	156	156	354	362	238	238	336	336
KB43_17	2	103	103	198	198	241	244	290	296	153	153	395	399	206	206	120	120	206	209	291	291	156	156	336	352	229	229	333	333
KB43_18	2	103	103	198	198	241	244	290	294	153	153	395	395	206	210	120	120	209	209	291	291	156	156	336	362	229	238	333	333
KB43_19	2	103	107	198	202	241	244	294	296	153	153	337	399	206	206	120	124	206	209	291	291	156	156	336	354	229	238	336	336
KB43_20	2	103	103	200	202	241	241	290	294	153	153	403	403	206	210	120	120	206	209	291	291	156	156	354	354	229	229	336	336
KB43_21	2	103	103	198	198	241	244	294	296	153	153	337	395	206	206	120	120	206	209	291	291	156	156	354	356	229	229	336	336
KB43_22	2	103	103	198	198	241	244	290	294	153	153	383	395	206	210	120	120	209	209	291	294	156	156	352	352	238	238	336	336
KB43_23	2	103	103	198	202	241	244	290	296	153	153	395	411	206	206	120	120	209	209	291	291	156	156	336	352	229	238	333	336
KB43_24	2	103	103	198	202	241	244	288	290	153	153	337	395	206	210	120	120	209	209	291	294	156	156	336	354	229	238	333	336
KB43_25	2	103	107	198	202	241	244	294	296	153	153	337	387	206	210	120	124	209	209	288	294	156	156	354	356	229	229	333	333
KB43_26	2	103	107	198	198	241	241	294	296	153	153	395	395	206	210	120	124	206	209	291	291	156	156	336	352	229	229	336	336
KB43_27	2	103	103	198	202	241	241	290	296	153	153	379	399	206	210	120	120	209	209	291	291	156	156	352	360	229	238	333	333
KB44_1	2	103	103	198	198	241	244	290	294	153	153	341	415	204	204	120	120	209	209	291	291	156	156	336	336	229	238	336	342
KB44_2	2	103	103	198	202	241	241	294	296	153	153	387	411	210	210	120	120	206	209	291	291	156	156	336	354	229	238	333	336
KB44_3	2	103	103	198	198	241	241	290	296	153	153	329	387	210	210	120	120	209	209	291	291	156	156	336	352	229	238	336	336
KB44_4	2	103	103	198	202	241	241	290	290	153	153	0	0	204	210	120	120	209	209	291	291	156	156	336	354	229	238	336	336
KB44_5	2	103	103	198	198	241	241	290	292	153	153	337	399	204	208	120	120	0	0	291	291	156	156	336	358	229	229	333	336
KB44_6	2	103	107	0	0	241	241	296	296	153	153	0	0	204	204	0	0	0	0	0	0	156	156	340	348	0	0	336	336
KB44_7	2	103	107	198	198	241	244	290	296	153	153	395	411	210	210	120	124	209	209	291	291	156	156	336	360	229	238	333	333
KB44_8	2	103	107	202	202	244	244	290	290	153	153	333	399	204	208	120	124	209	209	291	291	156	156	336	362	229	238	336	336
KB44_9	2	103	103	198	198	241	241	290	296	153	153	337	407	210	210	120	120	206	209	291	291	156	156	354	354	229	229	336	336
KB44_10	2	103	107	198	202	241	241	294	296	153	153	337	395	206	210	120	124	206	209	291	291	156	156	354	362	229	229	330	336
KB44_11	2	103	107	198	198	241	241	294	296	153	153	399	407	206	210	120	124	206	209	291	291	156	156	336	356	229	238	333	336
KB44_12	2	103	103	198	198	241	244	290	290	153	153	375	419	204	204	120	120	0	0	291	291	156	156	352	352	229	229	336	336
KB44_13	2	103	103	198	198	241	241	296	296	153	153	337	345	204	204	120	120	206	209	291	291	156	156	354	354	229	238	333	333
KB44_14	2	103	103	202	202	241	244	290	296	153	153	337	395	204	210	120	120	206	209	291	291	156	156	336	352	229	238	333	336
KB44_15	2	103	103	198	198	241	241	294	296	153	153	395	395	206	206	120	120	206	209	291	291	156	156	336	336	229	238	336	336
KB44_16	2	103	103	198	198	241	244	290	296	153	153	399	403	206	210	120	120	206	209	291	291	156	156	336	336	229	229	336	336
KB44_17	2	103	103	198	200	241	241	290	294	153	153	337	337	206	206	0	0	0	0	291	291	0	0	0	0	0	0	0	0
KB44_18	2	103	107	198	198	241	244	290	296	153	153	337	395	210	210	120	124	209	209	291	291	156	156	336	352	238	238	333	336
KB44_19	2	103	103	198	200	241	241	290	294	153	153	399	415	206	206	120	120	209	209	291	291	156	156	336	336	238	238	336	336
KB44_20	2	103	103	198	202	241	244	290	294	153	153	337	395	206	210	120	120	206	209	291	291	156	156	336	352	229	238	336	336
KB44_21	2	103	103	198	202	241	241	294	296	153	153	337	395	206	210	120	120	206	209	291	291	156	156	336	354	229	238	333	336
KB44_22	2	103	103	198	198	241	244	290	294	153	153	399	403	206	206	120	120	209	209	291	291	156	156	336	336	229	238	336	336
KB44_23	2	103	103	198	198	241	241	294	294	153	153	395	403	206	210	120	120	209	209	291	291	156	156	336	352	229	238	333	333
KB44_24	2	103	103	202	202	241	244	294	294	153	153	337	395	206	206	120	120	209	209	291	291	156	156	352	354	229	238	333	333
KB44_25	2	103	103	198	198	241	244	290	296	153	153	337	411	206	206	120	120	209	209	291	291	156	156	336	362	229	238	333	336
KB44_26	2	103	103	198	198	244	244	294	294	153	153	387	403	206	206	120	120	206	209	291	291	156	156	342	354	229	238	336	336
KB44_27	2	103	107	198	202	241	241	294	294	153	153	0	0	206	206	120	120	209	209	291	291	156	156	336	336	229	238	336	336
KB44_28	2	103	103	198	200	241	244	294	296	153	153	407	407	206	210	120	120	209	209	291	291	156	156	336	362	229	229	333	333
KB44_29	2	103	103	198	200	241	244	296	296	153	153	399	403	206	210	120	120	209	209	291	291	156	156	336	354	229	229	333	333
KB45_1	2	103	103	198	200	241	244	290	294	153	153	337	399	206	206	120	120	209	209	291	291	156	158	352	354	229	238	333	333
KB45_2	2	103	103	198	200	241	241	294	296	153	153	395	407	206	206	120	120	209	209	291	291	156	156	336	352	229	238	336	336
KB45_3	2	103	103	198	200	241	244	290	294	153	153	337	399	208	210	120	120	209	209	291	291	156	162	336	362	229	229	336	336
KB45_4	2	103	103	198	198	241	241	290	296	153	153	337	387	206	210	120	120	0	0	291	291	148	156	336	354	0	0	0	0
KB45_5	2	103	103	198	198	241	241	290	294	153	153	337	379	206	210	120	120	206	209	291	291	156	156	354	354	229	238	333	336
KB45_6	2	103	103	198	198	241	244	290	290	153	153	337	377	206	210	120	120	209	209	291	291	156	156	336	354	229	229	333	336
KB45_7	2	99	103	198	198	241	241	290	294	153	153	407	407	206	206	116	120	209	209	291	291	156	156	354	354	229	238	333	336
KB45_8	2	103	103	202	202	241	244	294	296	153	153	391	407	206	210	120	120	209	209	291	291	156	156	336	342	229	229	333	333
KB45_9	2	103	107	202	202	241	241	290	294	153	153	387	407	206	206	120	124	209	209	291	291	156	156	336	336	229	229	333	336
KB45_10	2	103	103	198	202	241	244	290	296	153	153	387	399	206	210	120	120	206	209	291	291	156	156	354	354	238	238	333	336
KB45_11	2	103	127	198	198	241	244	290	296	153	153	337	337	206	206	120	144	206	209	291	291	156	156	336	356	229	229	333	336
KB45_12	2	103	103	198	200	241	244	290	294	153	153	337	395	206	206	120	120	206	209	291	291	156	156	336	356	229	238	333	336
KB45_13	2	103	103	200	200	241	244	294	296	153	153	415	419	206	206	120	120	209	209	291	291	156	156	352	352	238	238	333	336
KB45_14	2	103	103	200	200	241	241	290	290	153	153	379	395	206	210	120	120	206	209	291	291	156	156	336	352	229	238	333	333
KB45_15	2	103	103	198	200	241	241	294	296	153	153	337	399	206	206	120	120	206	209	291	291	156	156	336	354	229	238	333	333
KB46_1	2	103	103	198	198	241	244	290	294	153	153	387	395	206	206	120	120	209	209	291	291	156	156	352	352	229	238	336	336
KB46_2	2	103	107	198	202	241	244	290	296	153	153	379	379	206	206	0	0	0	0	0	0	0	0	0	0	0	0	0	0
KB46_3	2	103	107	198	200	241	241	294	294	153	153	337	337	210	210	120	124	206	206	291	291	156	156	336	336	229	229	336	336
KB46_4	2	103	103	198	198	244	244	288	290	153	153	337	399	206	206	120	120	0	0	291	291	156	156	0	0	229	229	0	0
KB46_5	2	103	103	198	198	241	241	294	294	153	153	379	379	206	210	120	120	206	206	291	291	156	156	336	354	229	229	333	336
KB46_6	2	103	103	0	0	0	0	0	0	153	153	0	0	206	210	120	120	206	209	291	291	156	156	336	352	229	238	336	336
KB46_7	2	103	103	200	202	241	241	290	290	153	153	337	391	206	206	120	120	206	209	291	291	156	156	336	356	229	238	333	336
KB46_8	2	103	103	198	200	241	244	290	296	153	153	337	395	206	210	120	120	206	209	291	291	156	156	336	354	229	238	333	336
KB46_9	2	103	103	0	0	241	244	290	294	153	153	379	395	206	210	120	120	206	209	291	291	156	156	352	352	229	229	336	336
KB46_10	2	103	103	198	198	241	241	290	290	153	153	399	407	206	206	120	120	206	209	291	291	156	156	336	356	229	238	336	336
KB46_11	2	103	103	200	202	241	241	290	294	153	153	337	407	206	210	120	120	209	209	291	291	156	156	336	354	229	229	333	336
KB46_12	2	103	103	198	198	244	244	290	294	153	153	337	399	210	210	120	120	209	209	291	291	156	156	352	352	229	238	336	336
KB46_13	2	103	103	198	198	241	244	296	296	153	153	337	379	206	210	120	120	206	209	291	291	156	156	336	336	229	238	336	336
KB46_14	2	103	103	198	200	241	241	294	296	153	153	329	399	206	210	120	120	206	206	291	291	156	156	352	352	229	229	333	333
KB46_15	2	103	103	198	200	241	244	294	294	153	153	387	407	206	210	120	120	206	206	291	291	156	156	336	352	229	229	333	336
KB47_1	2	103	103	198	200	244	244	294	294	153	153	337	399	206	210	120	120	206	206	291	291	156	156	336	354	229	238	336	336
KB47_2	2	103	103	198	202	241	244	290	296	153	153	0	0	206	210	120	120	206	209	291	294	156	156	336	336	229	229	336	336
KB47_3	2	103	107	198	202	241	244	294	294	153	153	337	395	206	210	120	124	0	0	291	291	156	156	336	336	229	232	0	0
KB47_4	2	103	127	198	198	241	244	290	294	153	153	337	337	206	210	120	120	209	209	291	291	156	156	336	336	229	229	333	333
KB47_5	2	103	103	198	200	241	244	294	296	153	153	337	407	206	206	120	120	206	209	291	291	156	156	336	336	229	229	333	333
KB47_6	2	103	103	198	198	241	241	294	296	153	153	337	337	206	210	120	120	209	209	291	291	156	156	336	354	229	229	336	336
KB47_7	2	103	107	198	200	241	244	294	294	153	153	399	399	206	210	120	124	209	209	288	291	154	156	336	354	229	229	0	0
KB47_8	2	99	99	198	200	241	241	290	294	153	153	387	395	206	210	0	0	206	209	291	291	156	158	336	336	229	229	0	0
KB47_9	2	103	107	198	198	241	244	290	294	153	153	395	407	206	210	120	124	206	209	291	291	156	156	352	358	229	229	336	336
KB47_10	2	103	103	198	198	244	244	290	294	153	153	333	337	210	210	120	120	209	209	291	291	156	156	352	352	229	229	333	336
KB47_11	2	103	107	198	198	244	244	290	296	153	153	337	395	206	206	120	124	209	209	291	291	156	156	352	356	229	229	333	336
KB47_12	2	103	111	198	202	244	244	290	296	153	153	337	395	206	210	120	128	206	206	291	291	156	156	354	358	229	229	336	336
KB47_13	2	103	103	198	198	241	244	294	294	153	153	379	387	206	206	120	120	209	209	291	291	156	156	354	358	229	238	333	336
KB47_14	2	103	103	198	200	241	244	296	296	153	153	337	387	206	210	120	120	209	209	288	291	156	156	352	362	229	229	336	336
KB47_15	2	103	103	198	198	241	241	296	296	153	153	395	399	206	206	120	120	209	209	291	291	156	156	336	354	229	238	333	336
KB47_16	2	103	111	198	202	241	241	290	294	153	153	337	345	206	206	120	128	206	209	291	294	156	156	336	336	238	238	333	333
KB48_1	2	103	103	198	198	241	241	296	296	153	153	379	423	206	210	120	120	206	206	291	291	156	156	354	358	238	238	333	336
KB48_2	2	103	103	202	202	241	244	290	294	153	153	337	387	206	210	120	120	206	209	291	291	156	156	336	354	229	238	333	336
KB48_3	2	103	103	198	198	241	244	294	296	153	153	337	341	206	210	120	120	206	209	291	291	156	156	352	352	229	229	333	336
KB48_4	2	103	103	198	198	241	244	294	294	153	153	341	403	210	210	120	120	209	209	291	291	156	156	336	352	229	229	333	333
KB48_5	2	103	107	198	202	241	241	290	294	153	153	383	395	206	210	120	124	209	209	291	291	156	156	354	354	229	238	336	336
KB48_6	2	103	103	198	202	241	241	290	296	153	153	391	391	206	206	120	120	209	209	291	291	156	156	352	366	229	229	336	336
KB48_7	2	103	103	198	200	241	241	294	296	153	153	337	407	204	204	120	120	206	209	291	291	156	156	336	360	229	238	333	336
KB48_8	2	103	103	198	198	241	241	290	294	153	153	387	399	210	210	120	120	206	209	291	291	156	156	336	336	229	238	336	336
KB48_9	2	103	103	198	200	241	244	294	294	153	153	349	391	206	206	120	120	206	209	291	291	156	156	336	354	238	238	333	333
KB48_10	2	103	103	198	198	241	241	290	294	153	153	337	399	206	210	120	120	206	209	291	291	156	156	336	356	238	238	333	333
KB48_11	2	103	103	198	200	241	244	290	294	153	153	337	383	206	208	120	120	0	0	291	291	156	156	336	358	229	229	330	336
KB48_12	2	103	103	198	200	241	241	296	296	153	153	395	403	206	210	120	120	209	209	291	291	156	156	354	354	238	238	0	0
KB48_13	2	103	103	198	198	241	244	290	290	153	153	337	387	206	210	120	120	206	206	291	291	156	156	336	354	229	229	336	336
KB48_14	2	103	103	198	198	241	241	290	290	153	153	399	403	210	210	120	120	209	209	291	291	156	156	336	356	238	238	336	336
KB48_15	2	103	103	198	198	241	244	290	294	153	153	337	395	206	206	120	120	209	209	291	291	156	156	336	354	229	229	336	336
KB48_16	2	103	103	198	198	241	244	296	296	153	153	337	399	206	206	120	120	206	209	291	291	156	156	336	356	229	238	336	336
KB48_17	2	103	103	198	198	244	244	294	296	153	153	337	337	206	206	120	120	206	209	291	291	156	156	354	354	238	238	333	333
KB48_18	2	103	103	198	198	241	241	294	294	153	153	387	403	206	210	120	120	209	209	291	291	156	156	336	356	229	229	333	336
KB48_19	2	103	107	198	198	241	244	290	294	153	153	337	337	206	210	120	124	206	209	291	291	156	156	336	340	229	238	333	336
KB48_20	2	103	103	200	202	241	244	294	296	153	153	337	395	208	210	120	120	206	209	291	291	156	156	358	362	229	229	333	336
KB48_21	2	103	103	198	200	241	244	288	290	153	153	379	399	206	206	120	120	206	209	291	291	156	156	336	362	229	229	333	336
KB48_22	2	103	103	198	198	241	241	294	294	153	153	379	395	206	210	120	120	209	209	291	291	156	156	336	354	229	229	333	336
KB48_23	2	103	107	198	202	241	241	290	290	153	153	337	379	210	210	120	124	0	0	291	291	156	156	336	336	229	238	336	336
KB48_24	2	103	103	198	198	241	244	294	296	153	153	341	399	206	206	120	120	206	209	291	291	156	156	336	356	229	229	333	336
KB48_25	2	103	107	198	202	241	241	290	294	153	153	337	337	206	210	0	0	0	0	0	0	0	0	0	0	0	0	0	0
KB48_26	2	103	103	198	202	241	244	290	294	153	153	319	423	206	210	120	120	206	209	291	291	156	156	352	352	229	238	336	336
KB48_27	2	103	103	198	200	241	244	290	294	153	153	337	399	206	210	120	120	206	209	291	291	156	156	336	362	229	238	333	336
KB48_28	2	103	107	202	202	241	244	290	294	153	153	387	407	206	210	120	124	209	209	291	291	156	156	336	352	229	238	336	336
KB48_29	2	103	103	198	198	241	241	294	294	153	153	379	407	206	210	120	120	206	209	291	291	156	156	354	362	229	238	336	336
KB48_30	2	103	103	198	202	241	241	296	296	153	153	337	337	210	210	0	0	209	209	291	291	156	156	354	356	229	229	333	333
KH49_1	3	103	107	200	202	241	244	290	290	153	153	337	395	206	206	120	124	206	209	291	291	156	156	352	352	229	238	336	336
KH49_2	3	103	107	198	202	241	241	294	296	153	153	407	423	206	210	120	124	206	209	291	294	156	156	336	354	229	238	333	336
KH49_3	3	103	103	198	202	241	244	288	290	153	153	407	419	206	206	120	120	209	209	291	291	156	156	352	352	229	238	336	336
KH49_4	3	103	103	198	198	241	241	290	296	153	153	337	383	206	208	120	120	206	209	291	291	156	156	336	354	229	238	333	336
KH49_5	3	103	103	198	202	241	241	290	294	153	153	341	395	210	210	120	120	209	209	291	291	156	156	336	354	229	229	336	336
KH49_6	3	103	103	198	202	241	244	294	294	153	153	399	399	206	210	120	120	206	209	291	291	156	156	336	354	229	229	333	336
KH49_7	3	103	107	200	202	241	241	290	294	153	153	337	423	210	210	120	124	209	209	291	291	156	156	352	362	229	238	333	333
KH49_8	3	103	103	198	202	241	241	294	294	153	153	383	403	206	210	120	120	209	209	291	291	156	156	336	336	229	229	336	336
KH49_9	3	103	103	198	198	241	244	290	294	153	153	337	383	206	210	120	120	209	209	291	291	156	156	354	362	229	238	333	336
KH49_10	3	103	107	198	200	241	244	290	296	153	153	379	399	204	210	120	124	209	209	291	291	156	156	352	352	229	238	336	336
KH49_11	3	103	103	198	200	241	241	290	294	153	153	411	411	206	210	120	120	206	206	291	291	156	156	336	362	229	238	333	336
KH49_12	3	119	119	0	0	241	241	294	294	151	153	0	0	206	208	120	124	209	209	288	288	0	0	0	0	0	0	0	0
KH49_13	3	103	107	198	198	241	241	290	294	153	153	337	399	206	210	120	124	206	209	291	291	156	156	336	354	229	229	336	336
KH49_14	3	103	103	198	198	241	241	290	294	153	153	387	403	206	210	120	120	206	209	291	291	156	156	352	354	229	238	333	336
KH49_15	3	103	103	198	198	241	241	290	294	153	153	337	387	206	206	120	120	209	209	291	291	154	156	352	354	229	229	336	336
KH49_16	3	103	103	198	198	241	241	290	290	153	153	341	395	210	210	120	120	209	209	291	291	156	156	354	354	229	238	333	336
KH49_17	3	103	103	198	198	241	244	290	294	153	153	379	395	206	206	120	120	206	206	291	291	156	156	336	352	229	229	333	336
KH49_18	3	103	103	198	198	241	241	290	294	153	153	337	337	206	206	120	120	206	206	291	291	156	156	336	354	229	229	336	336
KH49_19	3	103	103	198	202	241	241	294	296	153	153	395	399	206	210	120	120	206	206	291	291	156	156	354	362	229	229	333	333
KH49_20	3	103	107	198	202	241	244	290	294	153	153	337	383	206	210	120	124	209	209	291	291	156	156	336	356	229	229	336	336
KH49_21	3	103	107	198	202	241	244	290	294	153	153	337	395	204	204	120	124	209	209	291	291	156	156	336	352	229	238	336	336
KH49_22	3	103	103	198	198	241	244	290	294	153	153	395	411	210	210	120	120	209	209	291	291	156	156	352	362	229	229	333	336
KH49_23	3	103	103	198	198	244	244	296	296	153	153	337	403	204	210	120	120	209	209	291	291	156	156	354	362	229	238	333	333
KH49_24	3	103	103	198	198	241	241	294	294	153	153	375	383	210	210	120	120	209	209	291	291	156	156	336	360	229	229	336	336
KH49_25	3	103	103	198	198	241	244	290	294	153	153	337	411	204	204	120	120	209	209	291	291	156	156	354	364	229	229	333	333
KH49_26	3	103	103	198	202	241	241	288	296	153	153	341	403	204	210	120	120	209	209	291	291	156	156	336	336	229	229	333	336
KH49_27	3	103	103	198	198	241	241	296	296	153	153	337	341	204	204	120	120	0	0	291	291	0	0	338	338	238	238	0	0
KH49_28	3	103	103	198	202	241	244	288	296	153	153	337	419	206	210	120	120	206	209	291	291	156	156	336	352	229	238	330	336
KH50_1	3	103	103	198	202	241	244	290	294	153	153	395	423	206	206	120	120	206	206	291	291	156	156	352	354	229	229	333	333
KH50_2	3	103	107	198	198	241	241	294	296	153	153	399	407	206	206	120	124	206	209	291	291	156	156	352	352	229	229	333	333
KH50_3	3	103	103	198	198	241	241	296	296	153	153	395	399	206	206	120	120	206	209	291	291	156	156	352	352	229	238	336	336
KH50_4	3	103	103	198	202	241	241	290	290	153	153	387	415	206	210	120	120	206	209	291	291	156	156	336	350	229	238	333	336
KH50_5	3	103	103	198	200	241	241	296	296	153	153	399	403	206	210	120	120	206	209	291	291	156	156	352	362	229	238	333	336
KH50_6	3	103	103	198	198	244	244	290	294	153	153	337	399	206	206	120	120	206	209	291	291	156	156	336	352	229	229	336	336
KH50_7	3	103	103	198	198	244	244	294	296	153	153	337	427	206	210	120	120	209	209	291	291	156	156	352	352	229	229	336	336
KH50_8	3	103	103	198	198	241	244	290	294	153	153	337	399	206	210	120	120	206	206	291	291	156	156	336	354	229	238	336	336
KH50_9	3	103	103	198	200	241	241	294	296	153	153	399	403	206	210	120	120	206	209	291	294	156	156	354	362	229	238	336	336
KH50_10	3	103	103	198	198	241	241	288	290	153	153	391	395	206	206	120	120	209	209	291	291	156	158	356	356	229	229	333	333
KH50_11	3	103	103	198	200	241	244	294	296	151	153	383	395	206	206	120	120	206	209	291	291	156	156	352	354	229	229	336	336
KH50_12	3	99	99	198	198	241	241	294	296	153	153	399	399	206	206	120	120	206	209	291	294	156	156	354	362	229	229	333	336
KH50_13	3	103	103	200	200	244	244	288	288	153	153	345	399	210	210	120	120	206	209	291	291	156	156	342	354	238	238	336	336
KH50_14	3	103	103	198	198	241	241	290	296	153	153	375	383	210	210	120	120	206	206	291	291	156	156	336	354	229	229	333	336
KH50_15	3	103	107	198	198	241	244	292	296	153	153	337	337	210	210	120	124	209	209	291	291	156	156	336	342	229	238	333	336
KH50_16	3	103	103	198	198	241	241	296	296	153	153	395	403	206	206	120	120	206	209	291	291	156	156	354	362	229	238	336	336
KH50_17	3	103	103	198	200	241	241	294	296	153	153	383	395	210	210	120	120	206	209	291	291	156	156	352	352	229	238	333	336
KH50_18	3	103	103	198	202	241	241	294	296	153	153	337	391	206	206	120	120	206	206	291	291	156	156	336	354	229	238	336	336
KH50_19	3	103	103	198	200	244	244	294	296	153	153	383	427	206	210	120	120	209	209	291	291	156	156	352	352	229	229	336	336
KH51_1	3	103	103	198	198	241	244	290	294	153	153	337	395	204	204	120	120	0	0	288	291	156	156	352	352	229	229	0	0
KH51_2	3	103	103	198	198	241	244	294	294	153	153	337	399	206	210	120	120	206	209	291	291	156	156	336	358	229	238	333	336
KH51_3	3	103	103	200	202	241	241	0	0	153	153	337	379	206	210	120	120	206	209	291	291	156	156	336	352	229	238	333	336
KH51_4	3	103	103	198	200	241	244	290	294	153	153	399	399	206	206	120	120	206	209	291	291	156	156	336	354	229	229	333	333
KH51_5	3	103	103	198	198	241	241	294	294	153	153	337	383	206	210	120	120	0	0	291	291	0	0	0	0	0	0	0	0
KH51_6	3	103	103	198	202	241	244	290	290	153	153	337	407	210	210	120	120	209	209	291	291	156	156	354	362	229	229	333	333
KH51_7	3	103	103	198	198	241	241	290	294	153	153	379	423	210	210	120	120	209	209	291	291	156	156	336	354	229	229	333	336
KH51_8	3	103	103	198	200	241	241	294	296	153	153	337	337	206	210	120	120	206	209	291	291	156	156	336	352	229	229	333	336
KH51_9	3	103	107	200	202	241	244	290	294	153	153	399	407	206	206	120	124	206	209	291	291	156	156	336	352	229	238	333	336
KH51_10	3	103	103	198	200	241	244	288	296	153	153	337	337	206	212	120	120	206	209	291	291	156	156	336	354	238	238	0	0
KH51_11	3	103	103	198	202	241	244	294	296	153	153	383	407	204	204	120	120	206	209	291	291	156	156	336	358	229	238	333	336
KH51_12	3	103	103	198	202	241	247	288	298	151	153	0	0	204	208	0	0	209	209	294	294	156	156	0	0	0	0	333	333
KH51_13	3	103	103	198	202	241	241	290	296	153	153	337	391	206	210	120	120	209	209	291	291	156	156	336	336	229	229	333	336
KH51_14	3	103	103	198	198	241	241	294	296	153	153	373	407	206	206	120	120	206	209	291	291	156	156	336	354	229	238	333	333
KH51_15	3	103	103	198	198	241	241	296	298	153	153	0	0	210	210	120	120	206	206	291	291	156	156	336	336	229	229	333	333
KH51_16	3	103	103	198	198	241	244	294	294	151	153	341	395	206	206	120	120	206	209	291	291	156	156	336	354	229	238	333	336
KH51_17	3	103	103	198	198	241	244	294	294	153	153	337	399	206	206	120	120	206	209	291	291	156	156	354	356	238	238	333	333
KH51_18	3	103	103	198	200	241	244	288	294	153	153	337	403	206	210	120	120	206	209	291	291	156	156	354	354	229	238	336	336
KH51_19	3	103	103	198	198	244	244	290	294	153	153	403	403	206	206	120	120	209	209	291	291	156	156	336	356	229	238	336	336
KH51_20	3	103	103	198	202	241	244	290	294	153	153	337	379	204	210	120	120	209	209	291	291	156	156	336	336	238	238	333	333
KH51_21	3	103	107	198	198	244	244	294	296	153	153	391	403	210	210	120	124	209	209	291	291	156	156	336	354	229	238	333	333
KH51_22	3	103	103	198	198	241	244	294	294	153	153	0	0	204	210	120	120	206	209	291	291	156	156	336	354	229	238	333	336
KH51_23	3	103	103	198	200	241	244	294	296	153	153	337	399	204	204	120	120	206	206	291	291	156	156	336	354	229	229	333	336
KH51_24	3	103	107	198	202	241	241	294	296	153	153	337	403	204	208	120	124	209	209	291	291	156	156	336	352	229	238	333	336
KH51_25	3	99	99	198	198	241	244	290	296	153	153	337	399	206	210	120	120	206	209	291	291	156	156	336	336	229	229	336	336
KH52_1	3	103	103	198	198	241	244	290	290	153	153	337	379	204	210	120	120	206	209	291	291	156	156	336	354	229	238	333	333
KH52_2	3	103	103	198	198	244	244	290	294	153	153	395	407	206	210	120	120	209	209	291	291	156	156	352	358	229	238	336	336
KH52_3	3	103	103	198	198	244	244	290	294	153	153	395	399	206	206	0	0	0	0	291	291	156	156	354	354	0	0	0	0
KH52_4	3	103	103	198	198	241	241	290	294	153	153	387	395	206	210	120	120	206	206	291	291	156	156	336	336	229	229	333	336
KH52_5	3	103	103	198	200	241	241	294	296	153	153	345	407	206	210	120	120	206	209	291	291	156	156	336	354	229	238	333	333
KH52_6	3	103	107	198	200	241	241	290	296	153	153	337	399	210	210	120	124	206	206	291	291	156	156	336	362	229	229	336	336
KH52_7	3	103	107	198	198	241	241	294	294	153	153	395	399	206	206	120	124	206	209	291	291	156	156	336	362	229	238	333	336
KH52_8	3	103	103	198	200	241	241	290	294	153	153	399	407	206	210	120	120	206	209	291	291	156	156	354	362	229	238	333	336
KH52_9	3	103	103	198	200	241	241	290	296	153	153	375	399	210	210	120	120	206	206	291	291	156	156	336	336	229	238	336	336
KH52_10	3	103	103	202	202	241	244	294	294	153	153	337	395	206	206	120	120	209	209	291	291	156	156	336	354	238	238	333	333
KH52_11	3	103	103	198	198	241	241	294	294	153	153	293	387	206	210	120	120	206	209	291	291	156	156	336	356	238	238	333	336
KH52_12	3	103	103	198	202	241	241	290	294	153	153	395	399	204	204	120	120	209	209	291	291	156	156	352	354	229	229	333	336
KH52_13	3	103	107	198	202	244	244	294	294	153	153	395	403	206	210	120	124	206	209	291	291	156	156	336	336	229	238	333	333
KH52_14	3	103	107	198	198	241	244	294	294	153	153	379	407	206	210	120	124	206	209	291	291	156	156	336	336	238	238	333	333
KH52_15	3	103	103	198	202	241	241	290	296	153	153	337	407	210	210	120	120	206	209	291	291	156	156	352	362	229	229	333	336
KH52_16	3	103	103	198	202	241	244	294	296	153	153	0	0	210	210	120	120	209	209	291	291	156	156	336	336	229	229	333	333
KH52_17	3	103	107	198	200	241	241	292	294	153	153	399	407	208	210	120	124	209	209	291	291	156	156	336	336	238	238	336	336
KH52_18	3	103	103	198	200	241	241	294	294	153	153	337	387	206	208	120	120	206	209	291	291	156	156	354	354	229	229	333	333
KH52_19	3	103	111	198	200	241	241	290	296	153	153	399	411	206	210	120	128	209	209	291	291	156	156	336	362	238	238	336	336
KH52_20	3	103	103	198	202	241	241	294	296	153	153	387	419	206	210	120	120	206	209	291	291	156	156	336	352	229	229	333	336
KH52_21	3	103	103	198	202	241	244	294	294	153	153	375	379	206	206	120	120	206	209	291	291	156	156	352	352	229	238	333	333
KH52_22	3	103	103	198	200	241	244	288	294	153	153	337	337	206	206	120	120	206	209	291	291	156	156	336	354	229	229	333	336
KH52_23	3	103	103	198	198	241	244	290	294	153	153	337	383	208	210	120	120	209	209	291	291	156	156	354	354	229	238	333	336
KH52_24	3	103	103	202	202	241	244	294	296	153	153	403	407	206	206	120	120	209	209	291	291	156	156	336	354	229	238	0	0
KH52_25	3	103	103	198	198	244	244	290	290	153	153	337	423	204	204	120	120	206	209	291	291	156	156	352	354	229	238	333	333
KH52_26	3	103	103	198	198	241	241	294	296	153	153	377	399	204	210	120	120	209	209	291	291	156	156	336	354	229	238	336	336
KH52_27	3	103	107	198	198	244	244	290	290	153	153	337	411	204	210	120	124	209	209	291	291	156	156	352	352	229	229	336	336
KH52_28	3	103	103	198	202	241	241	294	296	153	153	377	395	210	210	120	120	209	209	291	291	156	156	336	358	229	238	333	333
KH52_29	3	103	107	198	202	244	244	290	296	153	153	337	403	206	210	120	124	209	209	291	291	156	156	336	336	229	238	333	333
KH53_1	3	103	107	198	198	241	241	288	290	153	153	387	395	204	210	120	124	206	209	291	294	156	156	336	362	229	229	333	336
KH53_2	3	103	103	198	198	241	244	294	294	153	153	379	399	206	206	120	120	209	209	291	291	156	156	336	336	229	238	333	336
KH53_3	3	103	107	198	202	241	244	294	294	153	153	395	399	210	210	120	124	206	209	291	291	156	156	354	356	229	229	336	336
KH53_4	3	103	107	198	198	241	244	288	290	153	153	337	395	206	206	120	124	206	209	291	291	156	156	336	352	229	229	333	336
KH53_5	3	103	107	198	198	241	241	290	290	153	153	337	403	206	210	120	124	206	209	291	291	156	156	354	354	229	238	333	333
KH53_6	3	103	107	198	200	241	244	290	290	153	153	407	407	206	206	120	124	0	0	291	291	156	156	336	354	0	0	336	336
KH53_7	3	103	103	198	198	241	244	294	296	153	153	341	395	206	206	120	120	206	209	291	291	156	156	336	362	229	238	336	336
KH53_8	3	103	103	198	198	241	244	294	294	153	153	383	395	206	210	120	120	206	209	291	291	156	156	336	354	229	238	333	336
KH53_9	3	103	103	200	202	241	241	294	294	153	153	337	337	210	210	120	120	206	209	291	291	156	156	336	354	229	238	333	336
KH53_10	3	103	103	198	198	241	244	288	290	153	153	379	423	210	210	120	120	209	209	291	291	156	156	336	362	229	229	333	336
KH53_11	3	103	107	198	200	241	244	294	294	153	153	293	337	206	210	120	124	209	209	291	291	156	156	336	354	229	238	333	333
KH53_12	3	103	103	198	198	241	244	294	296	153	153	337	399	204	204	120	120	209	209	291	291	156	156	352	362	229	229	333	333
KH53_13	3	103	103	198	200	241	241	294	294	153	153	337	383	206	210	120	120	206	209	291	291	156	156	336	354	238	238	333	336
KH53_14	3	103	103	198	198	241	241	294	296	153	153	337	341	206	206	120	120	209	209	291	291	156	156	336	336	229	238	336	336
KH53_15	3	103	103	198	198	241	241	294	296	153	153	383	407	206	206	120	120	206	209	291	291	156	156	352	358	229	238	336	336
KH53_16	3	103	103	198	198	241	244	294	296	153	153	395	395	206	206	120	120	206	206	291	291	156	156	352	354	229	229	333	333
KH53_17	3	103	103	198	198	241	244	294	294	153	153	337	337	206	210	120	120	209	209	291	291	156	156	336	354	229	238	336	336
KH53_18	3	103	103	198	198	241	244	294	294	153	153	375	395	206	210	120	120	209	209	291	291	156	156	354	362	229	229	333	336
KH53_19	3	103	103	198	202	241	244	294	294	153	153	395	395	206	210	120	120	206	206	291	291	156	156	336	336	229	229	333	333
KH53_20	3	103	103	198	198	241	241	290	294	153	153	337	375	206	210	120	120	209	209	291	291	156	156	336	336	229	229	333	336
KH53_21	3	103	107	198	198	241	244	294	296	153	153	337	341	208	208	120	124	209	209	297	297	156	160	352	352	0	0	0	0
KH53_22	3	103	103	198	200	241	244	294	296	153	153	379	399	206	210	120	120	209	209	291	291	156	156	336	354	229	229	333	333
KH53_23	3	103	107	198	198	241	244	290	294	153	153	337	395	204	210	120	124	209	209	291	291	156	156	354	362	229	229	336	336
KH53_24	3	103	103	198	200	241	244	294	294	153	153	337	383	204	210	120	120	206	206	291	291	156	156	336	354	229	229	333	333
KH53_25	3	103	103	198	198	244	244	290	294	153	153	337	399	210	210	120	120	206	209	291	291	156	156	336	336	229	238	333	336
KH53_26	3	103	103	198	202	241	241	294	294	153	153	337	391	204	210	120	120	206	209	291	291	156	156	340	354	229	238	333	333
KH53_27	3	103	103	198	198	241	244	290	294	153	153	337	399	204	210	120	120	209	209	291	291	156	156	336	336	229	229	336	336
KH53_28	3	103	103	198	198	241	244	290	294	153	153	395	411	210	210	120	120	206	209	291	291	156	156	336	354	229	238	333	333
KH54_1	3	103	103	198	198	241	244	290	296	153	153	337	395	204	204	120	120	209	209	291	291	156	156	336	352	229	229	336	336
KH54_2	3	103	103	198	202	241	241	290	296	153	153	379	395	206	206	120	120	209	209	291	291	156	156	336	352	229	238	333	336
KH54_3	3	103	103	198	200	241	244	296	298	153	153	375	387	206	210	120	120	209	209	291	291	156	156	336	336	238	238	336	336
KH54_4	3	103	103	198	198	241	241	290	296	153	153	337	403	210	210	0	0	0	0	0	0	0	0	0	0	0	0	0	0
KH54_5	3	103	111	198	200	244	244	290	296	153	153	337	407	206	206	120	128	206	209	291	291	156	156	336	336	229	238	336	336
KH54_6	3	103	103	198	202	244	244	294	298	153	153	379	395	206	210	120	120	206	209	291	291	156	156	336	352	229	238	333	336
KH54_7	3	103	103	198	198	241	241	290	296	153	153	383	383	206	210	120	120	209	209	291	291	156	156	354	354	238	238	336	336
KH54_8	3	103	103	198	198	244	244	290	296	153	153	377	407	206	210	120	120	206	209	291	291	156	156	336	360	238	238	336	336
KH54_9	3	103	103	198	198	241	244	290	290	153	153	395	399	206	210	120	120	209	209	291	291	156	156	352	352	229	238	333	336
KH54_10	3	103	103	198	200	241	241	290	290	153	153	377	391	206	210	120	120	209	209	291	291	156	156	352	354	229	238	330	333
KH54_11	3	103	103	198	198	241	244	290	290	153	153	337	337	210	210	120	120	206	209	291	291	156	156	336	352	238	238	336	336
KH54_12	3	103	107	198	198	241	244	294	296	153	153	403	407	204	210	120	124	206	209	291	291	156	156	336	360	229	229	336	336
KH54_13	3	103	103	200	202	241	244	294	296	153	153	337	407	206	210	120	120	206	209	291	291	156	156	336	336	229	238	333	336
KH54_14	3	103	103	198	198	241	241	290	294	153	153	333	337	206	210	120	120	209	209	291	291	156	156	354	360	229	238	336	336
KH54_15	3	103	103	198	198	241	244	294	296	153	153	293	403	206	210	120	120	209	209	291	291	156	156	352	354	229	238	0	0
KH54_16	3	103	103	198	200	241	244	290	296	153	153	337	395	206	210	120	120	209	209	291	291	156	156	352	362	229	229	333	336
KH54_17	3	103	103	198	200	241	241	290	294	153	153	375	411	204	210	120	120	209	209	291	291	156	156	336	354	229	229	333	336
KH54_18	3	103	107	198	202	241	244	290	294	153	153	337	337	206	210	120	124	206	209	291	291	156	156	336	352	229	238	333	336
KH54_19	3	103	103	198	198	241	241	296	298	153	153	387	391	204	210	120	120	209	209	291	291	156	156	336	354	229	238	333	336
KH54_20	3	103	107	200	200	241	244	290	298	153	153	387	391	204	210	120	124	209	209	291	291	156	156	336	354	229	229	333	336
KH54_21	3	103	103	198	202	241	244	290	294	153	153	337	391	204	210	120	120	209	209	291	291	156	156	336	336	229	238	333	333
KH54_22	3	103	103	198	200	241	244	296	296	153	153	337	377	204	210	120	120	206	209	291	291	156	156	336	336	238	238	330	330
KH54_23	3	103	107	198	198	241	244	290	294	153	153	399	403	204	210	120	124	206	206	291	291	156	156	336	354	229	229	336	336
KH55_1	3	103	103	198	198	241	241	294	296	153	153	337	379	204	204	120	120	206	209	291	291	156	156	336	356	238	238	336	336
KH55_2	3	103	103	198	198	241	244	290	290	153	153	345	403	206	210	120	120	206	209	291	291	156	156	336	362	229	229	333	336
KH55_3	3	103	107	0	0	241	241	278	278	153	153	285	285	210	210	120	120	212	212	291	291	0	0	340	352	235	235	336	336
KH55_4	3	103	103	0	0	241	241	296	298	153	153	0	0	208	210	120	120	206	206	294	294	156	156	350	350	0	0	0	0
KH55_5	3	103	103	198	198	241	241	290	290	153	153	337	395	206	206	120	120	209	209	291	291	156	156	356	356	229	229	333	333
KH55_6	3	103	103	198	200	241	241	296	296	153	153	337	419	206	210	120	120	206	209	291	291	156	156	336	336	238	238	333	336
KH55_7	3	103	103	198	198	241	244	290	294	153	153	345	403	206	210	120	120	206	206	291	291	156	156	354	362	229	229	336	336
KH55_8	3	103	103	198	198	241	244	294	296	153	153	337	379	206	206	120	120	206	209	291	291	156	156	336	356	229	238	333	336
KH55_9	3	103	103	198	198	241	244	290	294	153	153	395	423	206	210	120	120	206	209	291	291	156	156	336	362	229	229	333	336
KH55_10	3	103	103	198	198	241	241	290	294	153	153	337	337	204	204	120	120	209	209	291	291	156	156	356	360	229	238	333	336
KH55_11	3	103	107	198	198	241	241	290	296	153	153	337	399	206	206	120	124	206	206	291	291	156	156	336	336	229	229	333	336
KH55_12	3	103	103	198	198	241	241	290	294	153	153	337	337	206	206	120	120	209	209	291	291	156	156	354	354	229	238	330	336
KH55_13	3	103	103	198	198	241	244	290	294	153	153	395	423	206	210	120	120	209	209	291	291	156	156	336	362	229	229	333	336
KH55_14	3	103	103	198	200	241	241	294	296	153	153	337	419	206	210	120	120	206	209	291	291	156	156	336	354	238	238	333	333
KH55_15	3	103	103	198	200	241	241	294	294	153	153	337	337	206	210	120	120	206	209	291	291	156	156	336	354	238	238	333	333
KH55_16	3	103	103	198	198	241	241	290	294	153	153	337	395	206	206	120	120	206	209	291	291	156	156	356	360	229	238	333	333
KH55_17	3	103	103	198	198	241	244	290	296	153	153	337	395	206	210	120	120	209	209	291	291	156	156	354	354	229	238	333	333
KH55_18	3	103	103	198	200	241	244	294	296	153	153	337	337	210	210	120	120	206	209	291	291	156	156	336	354	238	238	333	333
KH55_19	3	103	103	198	198	241	244	294	294	153	153	337	337	206	210	120	120	206	209	291	291	156	156	336	354	238	238	333	333
KH55_20	3	103	103	198	198	241	244	294	296	153	153	337	337	206	206	120	120	209	209	291	291	156	156	336	356	229	229	330	336
KH55_21	3	103	103	198	198	241	244	290	296	153	153	337	403	204	204	120	120	206	209	291	291	156	156	336	352	229	229	333	333
KH55_22	3	103	107	198	198	241	244	290	296	153	153	337	395	206	206	120	124	209	209	291	291	156	156	336	360	229	229	336	336
KH55_23	3	103	103	198	198	241	241	294	296	153	153	337	337	206	206	120	120	206	209	291	291	156	156	354	356	229	238	330	333
KH55_24	3	103	103	198	198	241	241	294	296	153	153	337	395	206	206	120	120	206	209	291	291	156	156	356	360	229	238	330	333
KH55_25	3	103	103	198	198	241	244	294	296	153	153	337	403	210	210	120	120	206	209	291	291	156	156	336	354	238	238	333	336
KH55_26	3	103	103	198	198	244	244	296	296	153	153	337	337	204	210	120	120	206	209	291	291	156	156	336	354	238	238	333	333
KH55_27	3	103	103	198	198	241	244	294	296	153	153	337	337	204	204	120	120	206	209	291	291	156	156	336	354	0	0	333	333
KH55_28	3	99	103	198	202	241	244	290	296	153	153	333	337	210	210	116	120	209	209	291	291	156	156	336	354	229	232	333	336
KH55_29	3	103	103	198	200	241	244	294	294	153	153	337	419	204	210	120	120	206	209	291	291	156	156	336	354	238	238	333	336
KH55_30	3	103	103	198	200	241	244	296	296	153	153	337	337	210	210	120	120	206	209	291	291	156	156	336	354	238	238	336	336
KH56_1	3	103	103	198	198	241	241	294	294	153	153	403	407	206	210	120	120	206	209	291	291	156	156	336	336	229	229	336	336
KH56_2	3	103	107	200	200	241	244	290	294	153	153	379	411	206	210	120	124	209	209	291	291	156	156	352	362	229	238	336	336
KH56_3	3	103	103	198	202	241	244	290	294	153	153	423	423	206	206	120	120	206	209	291	291	156	156	336	354	229	229	330	336
KH56_4	3	103	103	198	200	241	244	294	296	153	153	337	379	206	206	120	124	206	209	291	291	156	156	336	354	229	238	333	336
KH56_5	3	103	107	198	200	241	244	294	296	153	153	383	399	206	210	120	124	206	209	291	291	156	156	354	362	238	238	333	336
KH56_6	3	103	103	198	198	241	244	294	296	153	153	337	403	206	206	120	120	206	209	291	291	156	156	354	354	238	238	333	336
KH56_7	3	103	103	198	198	241	241	294	296	153	153	403	407	206	206	120	120	209	209	291	291	156	156	354	354	229	229	336	336
KH56_8	3	103	103	198	198	241	241	294	296	153	153	395	427	206	206	120	120	206	209	291	291	156	156	336	354	229	229	336	336
KH56_9	3	103	111	198	198	241	244	290	296	153	153	383	411	206	210	120	128	206	206	291	291	156	156	354	362	229	229	336	336
KH56_10	3	103	111	198	198	241	244	292	296	153	153	383	411	206	206	120	128	206	209	291	291	156	156	354	356	229	238	333	336
KH56_11	3	103	107	198	200	241	244	290	294	153	153	387	399	206	210	120	124	206	209	291	291	156	156	336	352	229	229	333	336
KH56_12	3	103	111	198	198	241	244	294	296	153	153	337	403	206	206	120	128	206	209	291	291	156	156	336	356	238	238	336	336
KH56_13	3	103	103	200	202	241	244	290	294	153	153	395	411	206	206	120	120	206	209	291	291	156	156	336	354	229	238	333	336
KH56_14	3	103	103	200	202	241	241	294	294	153	153	337	395	206	210	120	120	206	206	291	291	156	156	336	354	229	238	333	336
KH56_15	3	103	107	200	202	241	241	294	296	153	153	395	411	206	206	120	124	206	209	291	291	156	156	336	354	229	238	333	336
KH56_16	3	103	103	198	198	241	241	294	294	153	153	403	427	206	206	120	120	206	209	291	291	156	156	354	354	229	238	333	333
KH56_17	3	103	103	198	198	241	241	294	296	153	153	337	341	206	206	120	128	206	209	291	291	156	156	336	354	229	238	336	336
KH56_18	3	103	107	200	200	241	241	294	294	153	153	379	411	206	210	120	124	209	209	291	291	156	156	354	362	229	238	336	336
KH57_1	3	103	103	198	198	241	244	294	294	153	153	333	337	206	210	120	120	206	209	291	291	156	156	336	362	229	238	333	336
KH57_2	3	103	107	198	198	244	244	290	290	153	153	337	395	210	210	120	124	209	209	291	291	156	156	336	336	229	229	336	336
KH57_3	3	103	103	198	200	241	241	290	294	153	153	341	391	206	210	120	120	206	209	291	291	156	156	336	352	229	238	336	336
KH57_4	3	103	103	198	202	244	244	294	296	153	153	383	391	206	210	120	124	206	206	291	291	156	156	354	362	229	238	333	333
KH57_5	3	103	103	198	200	241	244	290	294	153	153	341	395	206	206	120	120	209	209	288	291	156	156	336	336	229	229	333	336
KH57_6	3	103	103	198	202	241	241	290	294	153	153	337	337	206	206	120	120	209	209	291	291	156	156	336	354	229	229	333	333
KH57_7	3	103	103	198	202	241	244	294	294	153	153	395	399	210	210	120	120	206	209	291	291	156	156	352	354	229	229	336	336
KH57_8	3	103	103	198	198	241	244	294	296	153	153	333	333	206	210	120	120	209	209	291	291	156	156	336	362	229	238	336	336
KH57_9	3	103	103	200	202	241	241	294	294	153	153	395	407	210	210	120	120	206	209	291	291	156	156	350	360	229	229	333	336
KH57_10	3	103	103	198	198	241	241	290	290	153	153	379	395	206	206	0	0	0	0	0	0	0	0	0	0	0	0	0	0
KH57_11	3	103	103	198	198	241	241	290	294	153	153	341	391	210	212	120	120	209	209	291	291	156	156	352	352	229	229	333	333
KH57_12	3	99	103	198	198	241	241	290	296	153	153	387	403	206	218	116	120	209	209	291	291	156	156	336	362	229	238	333	336
KH57_13	3	103	103	198	198	241	241	290	296	153	153	337	407	206	210	120	120	206	206	291	291	156	156	352	352	229	229	333	333
KH57_14	3	103	103	198	200	241	241	288	296	153	153	407	411	206	210	120	120	209	209	291	291	156	156	352	354	238	238	333	336
KH57_15	3	103	103	198	200	241	244	290	294	153	153	407	411	206	210	120	120	206	209	291	291	156	156	354	354	229	238	333	336
KH57_16	3	103	103	198	202	241	244	294	294	153	153	395	411	206	208	120	120	206	209	291	291	156	156	336	336	229	229	333	336
KH57_17	3	103	107	198	202	241	241	290	290	153	153	337	337	206	210	120	120	209	209	291	291	156	156	336	352	229	238	336	336
KH57_18	3	103	103	198	198	241	244	290	290	153	153	337	399	206	210	120	120	209	209	291	291	154	156	354	356	229	238	333	333
KH57_19	3	103	103	200	200	241	241	290	290	153	153	387	399	206	206	120	120	206	209	291	291	156	156	336	354	229	229	333	336
KH57_20	3	103	103	198	200	241	244	294	296	153	153	387	399	206	210	120	120	206	209	291	291	156	156	336	354	229	229	333	336
KH57_21	3	103	103	198	198	241	244	296	296	153	153	337	337	210	210	120	120	206	209	291	291	156	156	336	336	229	238	333	336
KH57_22	3	103	103	198	200	241	244	294	294	153	153	337	337	206	210	120	120	206	209	291	291	156	156	354	354	229	238	333	336
KH57_23	3	103	103	202	202	241	241	290	290	153	153	337	337	206	210	120	120	209	209	291	291	156	156	336	356	229	229	336	336
KH57_24	3	103	103	198	200	241	244	294	296	153	153	337	391	206	210	120	120	206	209	291	291	156	156	336	362	229	238	336	336
KH57_25	3	103	107	198	200	241	241	290	296	153	153	411	411	206	210	120	124	209	209	291	291	156	156	352	352	229	238	336	336
KH57_26	3	103	103	198	198	241	241	296	296	153	153	341	375	206	210	120	120	206	209	291	291	156	156	336	352	229	238	333	333
KH57_27	3	103	103	200	200	241	244	290	294	153	153	383	387	206	210	120	120	206	209	291	291	156	156	336	356	229	229	333	333
KH58_1	3	103	103	198	202	241	244	290	290	153	153	337	337	206	210	120	120	206	209	291	291	156	156	352	356	229	238	333	336
KH58_2	3	103	103	198	210	241	244	290	296	153	153	293	297	210	210	120	120	209	209	291	291	156	156	336	354	238	238	333	336
KH58_3	3	103	103	198	202	241	241	290	290	153	153	337	345	206	210	120	120	206	209	291	291	156	156	336	352	238	238	333	336
KH58_4	3	103	103	198	198	241	244	294	296	153	153	0	0	206	210	120	120	206	206	291	291	156	156	352	352	229	229	333	333
KH58_5	3	103	103	198	198	241	241	290	296	153	153	387	411	206	210	120	120	209	209	291	291	156	156	352	354	238	238	336	336
KH58_6	3	103	103	198	198	241	244	294	296	153	153	337	391	206	210	120	120	206	209	291	291	156	156	352	352	229	238	333	336
KH58_7	3	103	103	198	202	244	244	290	294	153	153	341	403	210	210	120	120	206	206	291	291	156	156	352	352	229	229	333	333
KH58_8	3	103	103	198	202	241	244	290	294	153	153	379	387	206	210	120	120	206	209	291	291	156	156	352	352	238	238	333	333
KH58_9	3	103	103	198	198	244	244	294	296	153	153	333	337	206	206	120	120	209	209	291	291	156	156	336	336	229	238	336	336
KH58_10	3	103	103	198	198	241	244	290	290	153	153	337	387	210	210	120	120	209	209	291	291	156	156	352	352	229	238	333	333
KH58_11	3	103	103	198	198	241	241	290	294	153	153	337	395	206	206	120	120	206	209	291	291	156	156	352	354	229	238	333	333
KH58_12	3	103	103	198	200	244	244	290	294	153	153	341	399	206	210	120	120	206	209	291	291	156	156	352	352	229	229	336	336
KH58_13	3	103	103	200	202	241	244	290	290	153	153	395	403	206	210	120	120	206	209	291	291	156	156	352	352	229	229	336	336
KH58_14	3	103	103	198	202	241	244	290	290	153	153	395	395	206	210	120	120	0	0	291	291	156	156	0	0	229	238	0	0
KH58_15	3	103	103	198	202	241	241	290	290	153	153	395	423	206	210	120	120	209	209	291	291	156	156	336	354	238	238	330	336
KH58_16	3	103	103	198	198	244	244	290	296	153	153	403	403	210	210	120	120	206	206	291	291	156	156	336	336	229	238	333	333
KH58_17	3	103	103	198	198	241	244	290	290	153	153	379	383	206	210	120	120	209	209	291	291	156	156	336	354	238	238	336	336
KH58_18	3	103	103	198	202	241	244	290	290	153	153	337	337	206	206	120	120	206	209	291	291	156	156	352	356	229	238	336	336
KH58_19	3	103	103	198	200	241	244	290	294	153	153	337	411	206	210	120	120	209	209	291	291	156	156	352	352	229	238	333	333
KH58_20	3	103	103	198	198	241	244	294	294	153	153	379	399	210	210	120	120	206	206	291	291	156	156	336	352	229	229	336	336
KH58_21	3	103	107	198	200	241	241	290	290	153	153	337	399	210	210	120	124	0	0	291	291	156	156	336	354	229	238	336	336
KH58_22	3	103	103	198	202	241	244	290	296	153	153	395	395	206	210	120	120	206	209	291	291	156	156	336	354	229	238	333	333
KH58_23	3	103	103	198	202	241	241	290	296	153	153	395	403	206	210	120	120	209	209	291	291	156	156	352	356	229	229	336	336
KH58_24	3	103	103	198	198	241	241	290	296	153	153	337	387	210	210	0	0	0	0	285	285	0	0	338	338	229	229	0	0
KH58_25	3	103	103	198	198	241	244	290	296	153	153	391	399	210	210	120	120	206	209	291	291	156	156	336	354	229	229	336	336
KH59_1	3	103	103	198	198	244	244	290	296	153	153	337	391	206	210	120	120	206	209	291	291	156	156	336	336	229	238	333	333
KH59_2	3	103	103	198	200	241	244	290	296	153	153	337	379	210	210	120	120	206	209	291	291	156	156	336	352	229	238	333	333
KH59_3	3	103	103	198	198	244	244	294	294	153	153	379	399	210	210	120	120	206	206	291	291	156	156	354	360	229	229	333	336
KH59_4	3	103	103	198	198	241	244	294	296	153	153	337	337	206	210	120	120	209	209	291	291	156	156	336	354	229	238	336	336
KH59_5	3	103	107	198	202	241	244	296	296	153	153	387	399	206	206	120	124	206	209	291	291	156	156	336	354	229	229	336	336
KH59_6	3	103	103	198	202	241	244	290	294	153	153	341	411	206	210	120	120	206	206	291	291	156	156	336	336	229	238	333	336
KH59_7	3	103	103	198	200	241	241	290	290	153	153	387	403	210	210	120	120	206	206	291	291	156	156	336	356	229	229	336	336
KH59_8	3	103	103	198	198	241	244	290	290	153	153	337	391	206	210	120	120	209	209	291	291	156	156	336	336	238	238	333	336
KH59_9	3	103	103	198	198	241	244	290	296	153	153	399	403	206	210	120	120	206	209	291	291	156	156	336	336	229	238	333	333
KH59_10	3	99	99	198	200	241	244	290	290	153	153	399	399	210	210	120	120	206	209	291	291	156	156	354	354	229	229	333	336
KH59_11	3	103	107	198	198	241	244	296	296	153	153	387	399	206	206	120	124	209	209	291	291	156	156	336	354	229	238	333	336
KH59_12	3	103	103	198	198	244	244	294	294	153	153	399	403	210	210	120	120	206	206	291	291	156	156	354	360	229	229	333	336
KH59_13	3	103	103	198	198	241	241	290	294	153	153	337	337	206	210	120	120	209	209	291	291	156	156	336	354	238	238	336	336
KH59_14	3	103	107	198	200	241	244	294	296	153	153	387	395	206	210	120	124	206	206	291	291	156	156	352	356	229	229	333	333
KH59_15	3	103	103	198	198	241	244	290	290	153	153	391	391	210	210	120	120	209	209	291	291	156	156	336	336	238	238	333	333
KH59_16	3	103	103	198	198	241	241	290	294	153	153	345	399	210	210	120	120	206	209	291	291	156	156	352	352	238	238	336	336
KH59_17	3	103	103	198	198	241	244	290	294	153	153	337	337	206	210	120	120	209	209	291	291	156	156	352	352	229	229	333	336
KH59_18	3	103	103	198	200	241	241	290	290	153	153	387	387	206	210	120	120	0	0	291	291	156	156	352	354	229	229	336	336
KH59_19	3	103	103	198	200	241	244	290	294	153	153	337	337	206	206	120	120	209	209	291	291	156	156	336	354	229	229	333	336
KH59_20	3	103	107	198	202	241	241	290	294	153	153	341	387	210	210	120	120	0	0	291	291	156	156	336	356	229	229	336	336
KH59_21	3	103	103	198	202	244	244	296	296	153	153	387	399	206	206	120	120	0	0	291	291	156	156	336	354	229	238	336	336
KH59_22	3	103	103	198	200	241	244	290	290	153	153	345	375	206	210	120	120	206	209	291	291	156	156	352	360	229	238	333	336
KH59_23	3	103	103	198	198	244	244	294	294	153	153	379	399	210	210	120	120	206	206	291	291	156	156	352	352	229	229	336	336
KH59_24	3	103	103	192	192	241	241	0	0	153	153	0	0	0	0	120	120	0	0	285	288	0	0	334	346	229	229	0	0
KH59_25	3	103	103	198	198	241	241	296	296	153	153	399	399	206	210	120	120	209	209	291	291	156	156	336	336	229	238	333	333
KH60_1	3	103	103	198	198	241	241	290	296	153	153	0	0	206	210	120	120	206	209	291	291	156	156	336	352	229	238	336	336
KH60_2	3	103	103	198	202	241	244	290	290	153	153	337	379	210	210	120	120	209	209	291	291	156	156	336	352	229	229	333	336
KH60_3	3	103	107	198	200	241	244	290	296	153	153	383	383	206	210	120	124	209	209	291	291	156	156	354	360	238	238	333	336
KH60_4	3	103	107	198	198	241	244	290	290	153	153	399	411	206	206	120	124	206	206	291	291	156	156	336	336	229	229	336	336
KH60_5	3	103	107	198	198	241	241	290	296	153	153	337	399	206	210	120	124	206	209	291	291	156	156	336	342	229	238	333	333
KH60_6	3	103	103	198	202	241	241	294	296	153	153	399	403	206	210	120	120	206	206	291	291	156	156	336	354	229	229	336	336
KH60_7	3	103	103	198	198	241	244	294	296	153	153	337	395	206	210	120	120	206	209	291	291	156	156	336	354	229	238	333	336
KH60_8	3	103	103	198	202	241	241	290	294	153	153	337	391	210	210	120	120	209	209	291	291	156	156	336	336	238	238	336	336
KH60_9	3	103	107	198	198	241	244	290	294	153	153	399	411	206	210	120	124	206	206	291	291	156	156	352	360	229	229	336	336
KH60_10	3	103	103	198	202	241	241	290	294	153	153	337	399	206	206	120	120	206	209	291	291	156	156	336	352	229	238	336	336
KH60_11	3	103	107	198	200	241	241	290	296	153	153	383	395	206	210	120	124	209	209	291	291	156	156	336	360	229	238	336	336
KH60_12	3	103	103	198	202	241	244	290	294	153	153	395	395	210	210	120	120	206	209	291	291	156	156	352	362	229	238	333	336
KH60_13	3	103	103	198	198	241	241	290	294	153	153	377	377	206	210	120	120	209	209	291	291	156	156	336	354	238	238	333	333
KH60_14	3	103	103	198	198	241	241	290	290	153	153	387	395	206	206	120	120	209	209	291	291	156	156	336	352	229	229	336	336
KH60_15	3	103	103	198	198	241	244	294	294	153	153	337	419	210	210	120	120	206	209	291	291	156	156	354	354	229	229	333	336
KH60_16	3	103	103	198	198	241	241	294	296	153	153	333	337	206	206	120	120	209	209	291	291	156	156	336	352	229	238	336	336
KH60_17	3	103	103	198	200	241	244	290	296	153	153	341	399	206	206	120	120	206	209	291	291	156	156	336	354	238	238	336	336
KH60_18	3	103	103	198	198	241	244	290	296	153	153	395	395	210	210	120	120	209	209	291	291	156	156	336	362	229	238	333	333
KH60_19	3	103	107	198	202	241	244	290	296	153	153	387	399	206	210	120	124	206	209	291	291	156	156	336	354	229	238	0	0
KH60_20	3	103	103	198	198	241	244	290	294	153	153	375	411	206	206	120	120	209	209	291	291	156	156	336	356	229	238	336	336
KH60_21	3	103	107	198	198	241	241	290	294	153	153	379	407	210	210	120	124	209	209	291	291	156	156	352	356	229	238	333	336
KH60_22	3	103	103	198	198	241	241	290	294	153	153	337	387	206	210	120	120	209	209	291	291	156	156	336	352	229	238	333	336
KH60_23	3	103	103	198	202	241	244	290	290	153	153	399	411	206	210	120	120	206	209	291	291	156	156	352	352	229	238	333	336
KH60_24	3	103	103	198	202	241	244	290	294	153	153	337	399	206	210	120	120	209	209	291	291	156	156	352	352	229	229	333	336
KH60_25	3	103	103	198	198	241	241	290	296	153	153	337	337	206	210	120	120	206	209	288	291	156	156	336	356	229	238	336	336
KH60_26	3	103	103	0	0	241	241	0	0	153	153	0	0	212	212	120	120	209	209	291	291	156	156	352	352	229	229	0	0
KH60_27	3	103	103	198	202	241	244	290	298	153	153	333	395	206	210	120	120	206	209	291	291	156	156	336	352	229	229	333	336
KH60_28	3	103	103	198	198	241	241	290	294	153	153	395	399	206	210	120	120	206	209	291	291	156	156	336	352	229	229	336	336
KH61_1	3	103	103	198	198	241	241	294	296	153	153	337	399	210	210	120	120	206	209	291	291	156	156	336	352	229	238	336	336
KH61_2	3	103	103	0	0	241	241	0	0	151	153	0	0	210	210	132	136	0	0	0	0	0	0	0	0	238	241	330	336
KH61_3	3	103	107	198	198	241	244	290	294	153	153	337	399	210	210	120	124	206	209	291	291	156	156	336	362	229	238	333	336
KH61_4	3	103	107	198	200	241	241	294	296	153	153	333	379	206	210	120	124	206	209	291	291	156	156	336	336	229	229	336	336
KH61_5	3	103	107	198	200	241	244	294	296	153	153	345	399	210	210	120	124	0	0	291	291	156	156	354	354	229	229	333	333
KH61_6	3	103	103	198	198	241	241	294	296	153	153	341	379	206	206	120	120	206	206	291	291	156	156	354	354	238	238	333	336
KH61_7	3	103	111	198	198	241	244	290	290	153	153	337	387	206	210	120	128	206	209	291	291	156	156	352	354	229	238	333	336
KH61_8	3	103	103	198	198	241	241	290	296	153	153	337	395	210	210	120	120	209	209	291	291	156	156	354	362	229	238	333	336
KH61_9	3	103	103	198	202	241	244	294	296	153	153	379	399	210	210	120	120	206	209	291	291	156	156	336	354	229	229	336	336
KH61_10	3	103	107	198	198	241	244	290	290	153	153	337	399	206	210	120	124	206	209	291	291	156	156	336	354	238	238	333	336
KH61_11	3	103	103	198	200	241	244	290	294	153	153	387	395	206	206	120	120	209	209	291	291	156	156	352	352	229	238	336	336
KH61_12	3	103	103	198	202	241	241	290	294	153	153	399	403	206	210	120	120	209	209	291	291	156	156	336	336	229	229	333	336
KH61_13	3	103	103	198	198	241	241	290	294	153	153	337	341	206	206	120	120	206	209	291	291	156	156	336	354	229	238	333	336
KH61_14	3	103	107	198	198	241	241	290	294	153	153	341	399	206	210	120	124	209	209	291	291	156	156	336	336	229	238	333	336
KH61_15	3	103	103	198	198	241	241	294	296	153	153	391	395	210	210	120	120	209	209	291	291	156	156	354	354	229	238	336	336
KH61_16	3	103	103	198	198	244	244	290	294	153	153	337	337	206	210	120	120	206	209	291	291	156	156	336	354	229	238	333	333
KH61_17	3	103	103	198	198	241	241	290	296	153	153	337	337	206	210	120	120	209	209	291	291	156	156	336	354	229	238	333	333
KH61_18	3	103	103	200	202	241	241	290	294	153	153	395	407	206	210	120	120	209	209	291	291	156	156	352	352	229	229	333	336
KH61_19	3	103	107	198	198	244	244	290	296	153	153	379	423	204	208	120	124	209	209	291	291	156	156	336	336	238	238	333	333
KH61_20	3	103	107	198	198	241	244	290	294	153	153	379	395	206	210	120	124	206	209	291	291	156	156	336	354	229	238	333	336
KH61_21	3	103	107	198	202	241	244	296	296	153	153	395	399	206	206	120	124	206	209	291	291	156	156	336	352	229	238	333	336
KH61_22	3	103	103	198	202	241	244	290	296	153	153	345	399	206	210	120	120	209	209	291	291	156	156	354	354	229	229	333	336
KH61_23	3	103	107	198	198	241	241	294	296	153	153	333	411	206	210	120	124	206	209	291	291	156	156	336	336	229	229	336	336
KH61_24	3	123	127	0	0	241	241	288	288	153	153	0	0	206	210	116	116	203	203	285	288	0	0	340	340	226	238	0	0
KH61_25	3	103	103	0	0	229	229	296	296	153	153	337	337	210	210	120	120	0	0	291	291	154	154	336	336	0	0	0	0
KH62_1	3	103	103	198	198	241	244	294	294	153	153	341	399	210	210	120	120	206	206	291	291	156	156	336	336	229	229	333	333
KH62_2	3	103	107	198	200	241	244	290	296	153	153	337	391	206	210	120	124	206	209	291	291	156	156	352	362	229	229	333	333
KH62_3	3	103	107	200	202	241	244	290	296	153	153	337	379	206	206	120	124	206	209	291	291	156	156	354	356	238	238	336	336
KH62_4	3	103	103	198	198	241	244	294	294	153	153	379	399	206	210	120	120	206	209	291	291	156	156	352	360	229	238	330	333
KH62_5	3	103	103	198	198	244	244	290	290	153	153	337	379	206	206	120	120	206	209	291	291	156	156	352	352	229	238	336	336
KH62_6	3	103	103	198	200	241	244	290	294	153	153	337	379	206	210	120	124	206	209	291	291	156	156	336	354	229	238	333	336
KH62_7	3	103	103	198	200	241	244	294	296	153	153	341	419	206	210	120	120	206	206	291	291	156	156	336	352	229	229	336	336
KH62_8	3	103	103	202	202	241	244	0	0	153	153	0	0	206	210	120	120	209	209	291	291	156	156	336	336	229	238	333	333
KH62_9	3	103	103	198	198	241	241	290	296	153	153	345	395	206	206	120	120	206	209	291	291	156	156	336	354	229	238	333	333
KH62_10	3	103	103	198	198	241	241	290	290	153	153	0	0	206	210	120	120	209	209	291	291	156	156	336	356	229	238	333	333
KH62_11	3	103	103	198	198	241	241	290	294	153	153	337	337	210	210	120	120	206	209	291	291	156	156	336	336	229	238	333	336
KH62_12	3	103	107	198	198	241	244	290	296	153	153	337	395	206	210	120	124	206	209	291	291	156	156	336	352	229	238	333	333
KH62_13	3	103	107	202	202	241	241	290	296	153	153	337	337	206	210	120	124	206	209	291	291	156	156	352	360	238	238	336	336
KH62_14	3	103	103	198	198	241	241	290	294	153	153	395	411	206	210	120	120	0	0	0	0	0	0	0	0	0	0	0	0
KH62_15	3	103	107	198	200	241	241	290	290	153	153	399	407	206	210	120	124	206	209	291	291	156	156	336	354	229	238	333	333
KH62_16	3	103	103	198	198	241	244	290	290	153	153	337	387	206	210	120	120	206	206	291	291	156	156	336	362	229	229	333	336
KH62_17	3	107	107	198	202	241	241	290	296	153	153	337	399	206	210	124	124	206	206	291	291	156	156	336	356	238	238	333	336
KH62_18	3	103	103	198	202	241	241	290	296	153	153	337	395	206	206	120	120	206	206	291	291	156	156	336	354	229	238	333	336
KH62_19	3	103	103	198	198	241	241	290	294	153	153	337	395	206	210	120	120	206	209	291	291	156	156	336	352	238	238	333	336
KH62_20	3	103	107	198	202	241	241	290	296	153	153	411	411	206	210	120	124	206	206	291	291	156	156	336	354	238	238	333	336
KH63_1	3	103	103	198	200	241	241	290	296	153	153	379	399	206	210	120	120	203	206	291	291	156	156	336	336	229	229	336	336
KH63_2	3	103	103	198	202	241	241	290	294	153	153	337	379	206	210	120	120	206	209	291	291	156	156	356	362	229	229	333	333
KH63_3	3	103	103	198	202	241	244	290	294	153	153	337	383	206	210	120	124	209	209	291	291	156	156	336	354	229	238	336	336
KH63_4	3	103	103	198	198	241	244	294	296	153	153	337	403	208	210	120	120	206	209	291	291	156	156	336	352	229	238	333	333
KH63_5	3	103	103	198	200	244	244	290	290	153	153	395	399	210	210	120	120	0	0	291	291	156	156	354	354	229	238	0	0
KH63_6	3	103	103	198	198	241	241	290	294	153	153	387	399	206	206	120	120	209	209	291	291	156	156	336	352	229	238	336	336
KH63_7	3	103	103	200	200	241	244	290	290	153	153	399	403	206	206	120	120	206	209	291	291	156	156	336	354	238	238	336	336
KH63_8	3	103	103	198	202	241	244	290	294	153	153	337	399	206	210	120	120	206	206	291	291	156	156	336	362	229	229	333	333
KH63_9	3	103	103	198	202	244	244	294	294	153	153	395	399	206	210	120	120	206	209	291	291	156	156	352	352	229	238	333	333
KH63_10	3	103	103	200	200	241	244	290	294	153	153	337	403	206	206	120	120	206	209	291	291	156	156	354	354	238	238	333	336
KH63_11	3	103	103	198	198	241	241	290	296	153	153	337	383	210	210	120	120	206	206	291	291	156	156	336	362	229	238	333	336
KH63_12	3	103	103	198	202	241	241	290	294	153	153	337	379	206	210	120	120	206	209	291	291	156	156	356	362	238	238	333	333
KH64_1	3	103	103	198	198	241	244	290	296	153	153	341	379	210	210	120	120	209	209	288	291	156	156	336	356	229	238	333	333
KH64_2	3	103	103	198	198	241	244	296	296	153	153	341	399	210	210	120	120	206	209	291	291	156	156	336	356	238	238	333	336
KH64_3	3	103	103	198	198	241	244	290	296	153	153	341	379	210	210	120	120	209	209	291	291	156	156	336	336	238	238	333	333
KH64_4	3	103	103	198	198	241	241	290	290	153	153	289	395	206	210	0	0	0	0	0	0	156	156	0	0	0	0	0	0
KH64_5	3	103	111	198	198	241	241	290	296	153	153	395	411	206	210	120	128	209	209	291	291	156	156	336	354	238	238	333	333
KH64_6	3	103	111	198	198	241	241	290	296	151	153	337	395	210	210	120	128	209	209	291	291	156	156	336	336	229	238	333	333
KH64_7	3	103	111	198	198	241	241	290	290	153	153	395	395	208	208	120	128	209	209	291	291	156	156	336	336	238	238	333	333
KH64_8	3	103	103	198	198	241	244	296	296	153	153	341	399	210	210	120	120	206	209	291	291	156	156	336	336	229	238	336	336
KH64_9	3	103	103	198	198	241	244	296	296	151	153	341	399	210	210	120	120	206	209	291	291	156	156	336	336	229	238	336	336
KH64_10	3	103	103	198	198	241	241	296	296	151	153	337	395	206	206	120	120	209	209	291	291	156	156	336	354	238	238	333	333
KH65_1	3	103	127	198	198	241	241	290	294	153	153	337	387	206	210	0	0	206	209	291	291	156	156	336	352	229	238	333	333
KH65_2	3	103	103	198	200	241	244	294	296	153	153	337	341	210	210	120	120	209	209	291	291	156	156	352	362	229	238	333	336
KH65_3	3	103	103	198	198	244	244	290	296	153	153	337	403	206	208	120	120	206	209	288	291	156	156	346	354	229	238	333	336
KH65_4	3	103	103	198	202	241	244	288	296	153	153	337	403	210	210	120	120	209	209	291	291	156	156	336	354	229	238	333	333
KH65_5	3	103	103	198	200	241	241	290	294	153	153	379	399	206	210	120	120	206	206	291	291	156	156	336	354	229	229	333	336
KH65_6	3	103	103	198	202	244	244	290	296	153	153	337	383	206	210	120	120	206	209	291	291	156	156	336	352	229	229	333	333
KH65_7	3	103	103	198	198	241	244	294	296	153	153	379	407	206	210	120	120	209	209	291	291	156	156	352	354	229	238	333	333
KH65_8	3	103	103	198	198	241	244	290	294	153	153	379	407	206	206	120	120	206	209	291	291	156	156	354	354	229	229	336	336
KH65_9	3	103	103	198	198	241	241	294	294	153	153	337	337	206	206	120	120	209	209	291	291	156	156	336	354	229	229	333	336
KH65_10	3	103	103	200	200	241	241	288	290	153	153	395	399	206	210	120	120	206	209	291	291	156	156	336	354	229	229	333	333
KH65_11	3	103	107	198	202	241	241	290	294	153	153	337	379	210	210	120	124	206	209	291	291	156	156	352	352	229	229	333	333
KH65_12	3	103	103	198	198	241	244	294	296	153	153	337	337	210	210	120	120	206	209	291	291	156	156	336	354	229	238	333	333
KH65_13	3	103	103	198	200	241	244	290	296	153	153	379	407	206	210	120	120	209	209	291	291	156	156	342	354	229	229	333	333
KH65_14	3	103	103	198	198	241	244	288	290	153	153	379	391	206	206	120	120	206	209	291	291	156	156	336	358	229	229	333	333
KH65_15	3	103	107	198	200	241	241	290	294	153	153	337	387	206	210	120	124	206	209	291	291	156	156	354	354	229	229	333	333
KH65_16	3	99	99	198	200	241	244	294	296	153	153	337	407	206	206	120	120	206	209	291	291	156	156	336	354	229	238	336	336
KH65_17	3	103	103	198	202	241	241	292	296	153	153	383	383	206	210	120	120	209	209	291	291	156	156	336	354	229	238	336	336
KH65_18	3	103	103	198	198	244	244	290	294	153	153	337	337	206	210	120	120	0	0	291	291	156	156	352	354	229	229	333	336
KH65_19	3	103	103	200	200	241	241	288	294	153	153	387	391	206	210	120	120	206	209	291	291	156	156	336	362	229	229	333	336
KH65_20	3	103	103	198	200	241	241	290	294	153	153	0	0	210	210	120	120	209	209	291	291	156	156	336	336	229	238	333	333
KH65_21	3	103	107	198	200	241	241	290	296	153	153	337	399	206	210	120	124	209	209	291	291	156	156	352	352	238	238	333	333
KH65_22	3	103	127	198	202	241	244	294	294	153	153	333	379	206	210	120	120	206	209	291	291	156	156	350	352	229	229	336	336
KH65_23	3	103	103	198	198	241	244	294	296	153	153	337	379	210	210	120	120	209	209	291	291	156	156	352	362	229	238	333	336
KH65_24	3	127	127	198	198	241	241	288	294	151	151	0	0	210	210	0	0	0	0	0	0	156	156	0	0	229	238	0	0
KH65_25	3	103	103	198	200	241	244	294	296	153	153	391	407	206	210	120	120	206	209	291	291	156	156	336	364	229	238	333	336
KH65_26	3	99	99	198	198	244	244	290	294	153	153	337	395	210	210	120	120	206	209	291	291	156	156	352	358	229	238	336	336
KH66_1	3	103	103	198	198	241	244	290	296	153	153	399	399	206	210	120	120	206	209	291	291	156	156	336	352	229	238	333	333
KH66_2	3	103	103	198	200	241	244	288	296	153	153	395	403	208	210	120	120	209	209	291	291	156	156	336	362	229	238	333	336
KH66_3	3	103	103	198	202	241	244	294	296	153	153	395	395	206	206	120	120	206	206	291	291	156	156	336	336	229	229	333	336
KH66_4	3	99	99	198	198	241	244	290	294	153	153	0	0	206	210	120	120	209	209	291	291	156	156	336	354	229	238	336	336
KH66_5	3	103	103	198	198	241	244	294	294	153	153	387	395	206	210	120	120	209	209	291	291	156	156	352	352	229	238	336	336
KH66_6	3	103	103	198	198	241	244	294	294	153	153	395	407	206	210	120	120	209	209	291	291	156	156	336	354	229	229	0	0
KH66_7	3	99	103	198	198	244	244	290	294	153	153	337	379	210	210	116	120	209	209	288	291	156	156	336	354	229	238	336	336
KH66_8	3	103	103	198	198	241	244	290	296	153	153	337	341	206	206	120	120	209	209	291	291	156	156	352	354	229	238	336	336
KH66_9	3	103	103	198	202	241	244	294	294	153	153	379	407	206	206	120	120	209	209	291	291	156	156	336	336	229	229	336	336
KH66_10	3	103	107	198	200	241	244	290	296	153	153	337	399	206	206	120	124	209	209	291	291	156	156	336	362	229	229	333	333
KH66_11	3	95	103	198	198	229	241	288	288	153	153	421	421	210	210	120	120	0	0	0	0	0	0	0	0	0	0	0	0
KH66_12	3	103	103	206	206	241	241	292	294	153	153	305	317	210	222	0	0	0	0	0	0	0	0	0	0	0	0	0	0
KH66_13	3	103	103	198	198	241	244	288	294	153	153	383	395	206	210	120	120	206	209	291	291	156	156	336	362	229	229	333	336
KH66_14	3	103	103	198	198	241	244	290	296	153	153	337	399	206	210	120	120	203	209	291	294	156	156	336	352	229	238	333	336
KH66_15	3	103	107	202	202	241	244	290	290	153	153	383	387	206	210	120	124	206	206	291	291	156	156	336	352	229	229	333	333
KH66_16	3	103	103	198	200	244	244	290	294	153	153	399	399	206	206	120	120	209	209	291	291	156	156	336	354	229	238	333	333
KH66_17	3	103	103	198	200	241	241	290	296	153	153	341	341	206	210	120	120	0	0	291	291	156	156	352	352	229	229	333	333
KH66_18	3	103	103	198	202	241	241	294	296	153	153	391	399	206	210	120	120	209	209	291	291	156	156	336	336	229	229	333	333
KH66_19	3	103	103	198	198	244	244	290	296	153	153	399	423	206	210	120	120	206	209	291	291	156	156	336	354	229	238	333	336
KH66_20	3	103	103	198	200	241	241	294	296	153	153	383	399	206	210	120	120	206	209	291	291	156	156	336	352	229	238	333	336
KH66_21	3	103	103	198	200	241	244	290	296	153	153	337	395	206	210	120	120	209	209	291	291	156	156	336	336	229	238	333	336
KH66_22	3	99	103	198	198	241	244	290	294	153	153	341	399	206	210	116	120	206	209	288	291	156	156	336	354	229	238	333	336
KH66_23	3	103	103	198	198	241	241	294	296	153	153	383	399	206	206	120	120	209	209	291	291	156	156	336	336	229	229	333	333
KH66_24	3	103	103	198	200	241	244	290	294	153	153	395	407	206	210	120	120	206	209	291	291	156	156	336	336	229	238	333	336
KH66_25	3	103	107	200	202	244	244	294	296	153	153	383	395	206	206	120	124	206	209	291	291	156	156	352	352	229	238	333	336
KH66_26	3	103	103	198	202	241	244	290	294	153	153	0	0	206	210	120	124	206	209	291	291	156	156	352	354	229	238	333	336
BM67_1	4	103	103	206	206	241	241	0	0	153	153	0	0	206	206	120	154	206	209	291	291	156	156	340	352	238	241	336	336
BM67_2	4	135	135	198	202	241	244	290	294	153	153	395	399	206	210	154	154	206	209	291	291	156	156	340	354	229	241	336	336
BM67_3	4	103	103	198	202	241	241	288	290	153	153	391	415	206	206	120	120	209	212	288	291	156	158	336	360	229	229	336	336
BM67_4	4	103	115	198	198	241	241	290	294	153	153	383	399	206	206	120	132	206	209	291	291	156	158	336	352	229	229	330	336
BM67_5	4	103	103	198	198	241	241	288	294	153	153	391	391	206	206	120	120	209	209	288	291	156	156	340	360	229	241	336	336
BM67_6	4	111	135	198	198	241	241	294	294	153	153	383	407	206	206	128	154	206	209	294	294	156	156	336	354	229	229	330	336
BM67_7	4	103	111	198	198	241	241	290	294	153	153	383	407	206	206	120	128	206	206	294	294	156	158	336	354	229	229	330	333
BM67_8	4	103	111	198	198	241	241	294	294	153	153	383	383	206	206	120	128	209	209	291	294	156	158	350	354	229	229	330	333
BM67_9	4	103	115	198	198	241	241	288	294	153	153	407	411	206	206	120	132	206	209	288	291	156	156	336	352	229	229	330	336
BM67_10	4	103	111	198	198	241	241	290	294	153	153	379	387	206	210	120	128	209	209	291	294	156	156	350	352	229	229	330	336
BM67_11	4	103	111	206	210	0	0	290	294	153	153	387	399	206	210	120	128	209	212	291	294	156	156	352	352	229	238	330	336
BM67_12	4	103	111	198	198	241	241	290	294	153	153	399	399	210	210	120	128	209	212	291	294	156	156	354	354	229	229	330	336
BM67_13	4	103	115	198	198	241	241	294	294	153	153	383	399	206	206	120	132	206	209	291	291	156	156	350	352	229	229	330	336
BM67_14	4	103	115	198	198	241	241	288	294	153	153	383	399	206	206	120	120	206	209	288	291	156	158	336	352	229	229	330	336
BM67_15	4	131	135	198	198	241	241	290	294	153	153	407	411	206	210	150	150	206	206	291	291	156	156	340	352	229	238	336	336
BM67_16	4	103	103	204	204	0	0	0	0	153	153	0	0	204	204	120	120	206	212	288	291	156	158	336	360	229	229	336	336
BM67_17	4	0	0	206	206	0	0	0	0	153	153	0	0	206	206	150	154	206	209	291	291	156	156	340	356	229	241	336	336
BM67_18	4	111	111	204	204	0	0	0	0	153	153	0	0	212	212	128	128	206	209	288	291	156	156	350	350	229	238	330	336
BM67_19	4	107	127	198	198	241	244	288	294	153	153	383	399	204	204	124	144	206	209	291	294	156	156	352	352	229	229	333	336
BM67_20	4	103	103	206	206	0	0	288	290	153	153	391	391	204	204	120	120	0	0	291	291	156	156	352	360	229	229	336	336
BM67_21	4	115	135	198	198	241	241	294	294	153	153	383	407	206	206	132	154	206	209	294	294	156	156	336	354	229	229	330	333
BM68_1	4	103	103	198	198	241	241	288	290	153	153	337	383	206	212	120	120	206	209	291	294	156	156	340	350	229	229	330	330
BM68_2	4	103	119	198	202	241	241	288	290	153	153	383	395	206	212	120	136	206	209	291	294	156	156	340	350	229	229	330	333
BM68_3	4	103	119	198	202	241	241	290	290	153	153	337	353	206	212	120	136	206	206	288	291	156	156	340	350	229	229	330	330
BM68_4	4	103	123	198	202	241	241	288	290	153	153	353	395	206	212	120	140	206	206	291	294	156	156	336	352	229	229	330	330
BM68_5	4	103	103	198	198	241	241	290	290	153	153	337	353	206	210	120	120	206	206	288	294	156	156	340	350	229	229	330	333
BM68_6	4	103	123	198	198	241	241	288	290	153	153	337	353	206	210	120	120	206	206	288	294	156	156	340	352	229	229	330	333
BM68_7	4	103	103	198	198	241	241	290	290	153	153	337	353	206	212	120	120	206	206	291	294	156	156	340	352	229	229	330	333
BM68_8	4	103	111	198	202	241	241	288	294	153	153	337	399	204	204	120	128	206	209	294	294	156	156	336	340	229	229	333	333
BM68_9	4	103	119	198	202	241	241	288	290	153	153	337	353	206	212	120	136	206	206	288	294	156	156	336	352	229	229	333	336
BM68_10	4	103	123	198	202	241	241	290	290	153	153	337	383	206	212	120	140	206	209	288	294	156	156	336	350	229	229	330	333
BM68_11	4	103	123	198	202	241	241	288	290	153	153	383	395	206	212	120	140	206	209	288	291	156	156	340	350	229	229	330	330
BM68_12	4	103	103	198	202	241	241	290	290	153	153	353	395	206	210	120	120	206	206	291	294	156	156	336	352	229	229	330	330
BM68_13	4	103	123	198	202	241	241	288	290	153	153	0	0	206	210	120	140	206	209	288	291	156	156	340	352	229	229	330	333
BM68_14	4	119	123	202	202	241	241	290	290	153	153	383	395	206	210	136	140	206	209	291	294	156	156	340	352	229	229	330	330
BM68_15	4	119	123	202	202	241	241	288	290	153	153	337	383	206	212	136	140	206	209	291	294	156	156	336	352	229	229	330	330
BM68_16	4	103	119	198	202	241	241	288	290	153	153	383	395	206	210	120	136	206	209	288	291	156	156	336	350	229	229	330	336
BM68_17	4	103	103	198	198	241	241	290	290	153	153	337	383	206	212	120	120	206	209	291	291	156	156	340	352	229	229	330	330
BM68_18	4	103	103	202	202	241	241	290	294	153	153	341	399	206	208	120	120	209	209	294	294	156	156	336	336	229	229	330	336
BM68_19	4	103	123	198	202	241	241	290	290	153	153	337	383	206	210	120	140	206	209	291	291	156	156	340	350	229	229	330	333
BM68_20	4	111	111	198	202	241	241	288	294	153	153	337	341	206	206	124	128	206	209	294	294	156	156	336	340	229	229	336	336
BM68_21	4	103	123	198	202	241	241	288	290	153	153	353	395	206	210	120	150	206	206	288	294	156	156	340	350	229	229	330	333
BM69_1	4	103	103	206	206	0	0	0	0	153	153	0	0	206	206	120	132	206	209	291	291	156	156	352	352	229	229	330	336
BM69_2	4	103	103	198	198	229	241	290	290	153	153	319	395	206	206	120	120	206	209	291	294	156	158	336	352	229	229	330	336
BM69_3	4	103	115	198	202	229	241	290	296	153	153	383	419	206	206	120	132	209	209	288	291	156	156	336	352	229	229	330	330
BM69_4	4	103	103	198	200	241	241	288	294	153	153	399	407	206	206	120	120	209	209	288	291	156	156	336	360	229	229	330	336
BM69_5	4	103	103	198	202	241	241	294	294	153	153	387	407	206	206	120	120	209	209	288	291	156	158	352	360	229	229	330	336
BM69_6	4	103	103	198	200	229	241	294	294	153	153	399	407	206	206	120	120	206	209	291	291	156	156	352	360	229	229	330	336
BM69_7	4	103	115	198	198	241	241	294	298	153	153	399	399	206	210	120	132	209	209	291	291	156	156	358	360	229	229	330	336
BM69_8	4	103	103	198	202	241	241	290	294	153	153	387	391	206	210	120	120	209	209	291	291	156	158	352	360	229	229	330	336
BM69_9	4	103	107	198	198	241	244	294	294	153	153	383	387	206	206	120	120	0	0	288	291	156	156	358	358	229	229	330	336
BM69_10	4	103	103	198	200	241	241	288	290	153	153	403	407	206	210	120	120	206	209	291	294	156	156	336	352	229	229	333	336
BM69_11	4	103	107	198	198	241	241	294	294	153	153	383	399	206	206	120	124	206	209	288	291	156	156	336	360	229	229	330	330
BM69_12	4	103	107	206	206	0	0	290	294	153	153	0	0	206	206	120	132	209	209	288	291	156	156	336	360	229	229	333	333
BM69_13	4	103	119	198	198	241	241	290	294	153	153	399	407	206	206	120	136	206	206	291	291	156	158	354	360	229	229	330	333
BM69_14	4	103	107	198	198	241	244	288	294	153	153	387	387	206	206	120	124	206	209	291	291	156	156	336	360	229	229	330	333
BM69_15	4	103	103	198	198	241	241	294	298	153	153	399	403	206	210	120	120	206	206	291	291	156	158	336	360	229	229	333	336
BM69_16	4	103	115	198	198	241	241	288	294	153	153	387	399	206	206	120	132	209	209	291	291	156	158	336	352	229	229	330	333
BM69_17	4	103	115	198	198	241	241	294	298	153	153	399	403	206	210	120	132	209	209	291	294	156	156	352	360	229	238	333	333
BM69_18	4	103	119	198	202	241	241	290	294	153	153	399	403	206	210	120	136	209	209	291	294	156	156	352	360	229	229	333	336
BM69_19	4	103	103	198	198	241	241	290	290	153	153	383	395	206	212	120	120	206	209	291	294	156	156	336	352	229	229	336	336
BM69_20	4	103	123	198	198	229	241	294	296	153	153	383	387	206	212	120	140	209	215	291	294	156	162	336	352	229	238	330	336
BM69_21	4	103	103	198	198	241	241	290	294	153	153	0	0	206	206	120	120	0	0	0	0	156	156	0	0	0	0	0	0
BM69_22	4	103	115	206	208	0	0	294	294	153	153	337	399	204	210	120	132	206	206	291	291	156	156	336	360	238	241	336	336
BM69_23	4	103	103	198	202	241	241	294	298	153	153	399	407	206	210	120	120	206	209	291	291	156	156	350	360	229	238	330	336
BM69_24	4	103	103	198	202	241	244	288	298	153	153	399	407	206	210	120	120	206	206	291	291	156	156	356	356	229	238	336	336
BM69_25	4	103	111	198	198	241	241	294	294	153	153	399	399	206	210	120	128	209	209	291	291	156	156	352	360	229	241	330	333
BM69_26	4	103	115	210	210	0	0	294	294	153	153	387	399	206	210	116	116	0	0	291	294	156	156	332	336	226	226	333	336
BM69_27	4	103	103	206	210	241	241	294	298	153	153	387	399	204	210	120	120	206	209	291	291	156	156	336	360	238	241	336	336
BM69_28	4	103	103	0	0	0	0	0	0	153	153	0	0	204	204	120	150	206	206	291	294	156	156	336	360	238	238	333	336
BM69_29	4	103	103	198	200	241	241	288	294	153	153	399	407	204	204	120	120	206	209	288	291	156	158	352	360	229	229	330	336
BM69_30	4	103	111	198	198	229	241	288	294	153	153	383	387	206	212	0	0	206	209	288	291	156	156	336	352	229	241	333	336
BM70_1	4	119	123	198	202	241	241	290	294	153	153	403	407	206	206	136	140	206	209	291	291	156	162	336	354	229	238	336	336
BM70_2	4	115	123	198	198	241	241	290	294	153	153	387	399	210	212	132	140	206	206	291	291	156	156	336	352	229	229	333	336
BM70_3	4	115	119	198	202	241	241	290	294	153	153	387	403	206	210	132	136	209	209	291	291	156	156	336	352	229	238	336	336
BM70_4	4	103	119	198	202	241	244	290	290	153	153	337	403	206	208	0	0	209	209	291	294	156	162	336	336	229	238	330	336
BM70_5	4	111	123	198	202	241	244	288	290	153	153	337	403	208	210	128	140	206	209	291	294	156	156	336	336	229	229	330	330
BM70_6	4	103	107	198	202	241	241	288	292	153	153	337	403	206	210	120	136	209	212	291	291	156	156	336	336	229	238	330	336
BM70_7	4	131	135	198	198	241	241	288	290	153	153	399	403	208	210	128	140	206	209	288	294	156	156	336	336	229	229	330	336
BM70_8	4	103	103	198	202	241	241	290	294	153	153	407	415	206	210	120	120	209	209	288	291	156	156	350	354	238	238	336	336
BM70_9	4	123	135	198	198	241	241	290	290	153	153	387	403	210	212	140	154	206	209	291	291	156	162	336	354	229	229	333	333
BM70_10	4	119	123	198	202	241	241	290	294	153	153	379	403	206	206	136	140	209	209	291	291	156	162	336	352	229	229	336	336
BM70_11	4	103	123	198	198	241	241	290	294	153	153	403	407	206	206	120	140	209	209	288	291	156	156	336	354	229	229	333	336
BM70_12	4	103	123	198	198	241	241	290	290	153	153	403	407	206	210	120	140	206	209	288	291	156	156	336	354	238	238	336	336
BM70_13	4	103	119	198	198	241	244	290	294	153	153	407	407	206	210	120	136	209	209	291	294	156	156	354	360	229	238	330	336
BM70_14	4	119	123	198	202	241	241	290	294	153	153	403	407	206	206	136	140	209	209	288	291	156	156	336	352	229	238	333	336
BM70_15	4	103	123	198	198	241	241	290	294	153	153	379	403	206	210	120	140	209	209	291	291	156	156	336	352	229	238	336	336
BM70_16	4	103	123	198	202	241	244	288	294	153	153	399	403	206	208	120	140	206	206	291	294	156	156	336	336	229	238	330	336
BM70_17	4	119	135	198	202	241	241	290	290	153	153	407	415	206	210	136	154	209	209	288	291	156	156	350	354	229	238	330	336
BM70_18	4	103	103	198	198	241	241	290	294	153	153	379	415	206	210	120	120	206	209	288	291	156	156	350	354	229	238	330	336
BM70_19	4	123	135	198	198	241	241	290	294	153	153	403	407	210	210	140	154	206	206	288	291	156	162	336	354	229	229	336	336
BM71_1	4	131	135	198	198	241	241	288	294	153	153	403	415	208	210	150	154	206	209	291	291	156	156	336	340	229	229	333	336
BM71_2	4	103	135	198	198	241	241	290	294	153	153	383	399	208	208	120	154	206	206	291	291	156	156	336	340	229	229	336	336
BM71_3	4	115	135	198	202	229	241	290	290	153	153	391	407	206	208	132	154	206	209	291	291	156	158	340	354	229	229	330	333
BM71_4	4	103	103	200	200	229	244	288	290	153	153	345	399	206	210	120	120	206	206	291	291	156	156	336	336	229	229	336	336
BM71_5	4	131	131	198	198	241	241	288	294	153	153	341	391	212	212	150	150	209	209	291	291	156	156	336	340	229	229	333	336
BM71_6	4	103	135	198	198	241	244	290	294	153	153	337	383	208	210	120	154	206	209	291	294	156	162	336	336	229	229	336	336
BM71_7	4	103	127	198	198	241	241	288	294	153	153	403	415	208	210	150	154	206	209	291	291	156	156	340	354	229	229	333	336
BM71_8	4	103	107	198	198	241	241	288	290	153	153	383	403	208	208	150	154	206	209	291	291	156	156	336	344	229	229	333	336
BM71_9	4	135	135	198	198	241	241	290	290	153	153	403	415	208	212	154	154	206	209	291	291	156	156	336	340	229	229	333	336
BM71_10	4	103	135	198	200	241	241	288	294	153	153	391	407	206	208	120	154	209	209	288	291	156	156	336	344	229	229	333	336
BM71_11	4	131	135	198	198	241	241	288	294	153	153	383	391	208	212	150	154	206	209	291	291	156	156	340	354	229	229	333	336
BM71_12	4	103	131	198	198	241	241	290	294	153	153	337	341	210	210	120	120	206	209	291	291	156	156	336	350	229	241	333	336
BM71_13	4	103	103	198	200	241	241	288	288	153	153	353	383	210	210	120	120	209	209	291	291	156	156	354	354	229	229	336	336
BM71_14	4	131	135	198	198	241	241	290	294	153	153	0	0	208	212	150	154	206	209	291	291	156	156	344	354	229	229	333	336
BM71_15	4	103	115	198	202	241	244	290	294	153	153	383	403	206	208	120	132	206	209	291	291	156	156	340	352	229	229	336	336
BM71_16	4	103	119	198	202	241	244	294	294	153	153	387	399	208	210	120	136	206	209	288	291	156	156	350	352	229	229	333	336
BM71_17	4	103	131	198	198	241	241	288	294	153	153	403	415	208	210	120	120	206	209	291	291	156	156	340	354	229	229	333	336
BM71_18	4	103	103	200	200	241	244	290	294	153	153	353	353	210	210	120	120	206	209	288	291	156	156	352	358	229	241	330	336
BM71_19	4	103	135	198	198	241	241	288	290	153	153	403	415	208	208	120	154	206	209	291	291	156	156	340	354	229	229	333	336
BM71_20	4	103	135	198	198	241	241	294	294	153	153	403	407	208	208	120	120	206	206	291	291	156	156	344	352	229	229	333	336
BM71_21	4	103	103	198	202	229	241	288	290	153	153	403	403	206	206	120	120	209	209	291	291	156	156	340	352	229	229	336	336
BM71_22	4	103	135	198	198	241	241	290	290	153	153	383	403	208	208	120	154	206	209	291	291	156	156	336	340	229	229	333	336
BM71_23	4	103	135	198	198	241	241	290	290	153	153	403	415	210	212	120	120	209	209	291	291	156	156	336	340	229	229	336	336
BM71_24	4	103	103	198	200	229	241	288	290	153	153	399	407	206	206	120	150	0	0	0	0	156	156	0	0	0	0	0	0
BM71_25	4	103	115	198	200	241	241	294	294	153	153	407	423	206	206	120	132	209	209	291	291	156	156	352	352	229	229	333	336
BM71_26	4	103	131	198	198	241	241	288	294	153	153	383	391	210	212	120	150	0	0	0	0	0	0	0	0	0	0	0	0
BM71_27	4	135	135	198	198	241	241	290	290	153	153	403	415	206	212	154	154	209	209	291	291	156	156	336	340	229	229	333	336
BM71_28	4	103	131	198	198	241	241	288	294	153	153	403	415	0	0	120	150	206	209	291	291	156	156	344	354	229	229	333	336
BM72_1	4	107	135	198	202	241	244	290	294	151	153	341	387	206	212	124	154	206	209	291	294	156	156	354	360	229	229	333	336
BM72_2	4	103	107	198	200	241	244	294	294	153	153	337	379	206	206	0	0	0	0	291	291	0	0	0	0	0	0	0	0
BM72_3	4	103	135	198	198	241	244	290	294	153	153	395	395	210	212	120	154	206	206	291	294	156	156	352	360	229	229	336	336
BM72_4	4	103	115	198	198	241	241	290	296	153	153	387	387	206	210	120	132	206	209	291	294	156	156	344	354	229	238	333	333
BM72_5	4	107	135	198	198	241	244	290	294	153	153	395	395	206	210	124	154	0	0	291	291	0	0	0	0	235	235	0	0
BM72_6	4	103	107	198	198	241	241	296	296	153	153	337	337	206	210	132	150	0	0	294	294	156	156	336	352	229	229	333	333
BM72_7	4	103	135	198	198	241	241	288	288	153	153	337	391	206	206	120	154	206	206	288	294	154	156	336	344	229	238	330	333
BM72_8	4	103	103	200	202	241	241	288	288	153	153	407	407	206	212	120	120	206	209	291	291	156	156	336	350	229	229	330	336
BM72_9	4	103	135	198	198	241	241	288	290	153	153	387	391	212	212	120	120	209	209	291	294	156	156	344	352	229	238	333	336
BM72_10	4	103	115	198	198	241	241	288	290	153	153	387	387	212	212	120	132	209	209	288	291	156	156	344	352	229	229	336	336
BM72_11	4	103	135	198	198	241	241	290	294	153	153	387	403	206	210	120	154	206	212	291	294	156	156	354	360	229	229	336	336
BM72_12	4	107	115	198	202	241	244	290	294	153	153	387	407	206	210	124	132	206	206	291	294	156	156	350	354	229	229	333	336
BM72_13	4	107	115	198	202	241	244	290	294	151	153	387	407	210	212	124	132	206	206	291	294	156	156	354	360	229	229	333	336
BM72_14	4	107	135	198	198	241	244	290	294	153	153	387	403	206	212	124	154	209	212	291	291	156	156	354	360	229	229	336	336
BM72_15	4	103	115	198	198	241	241	288	290	153	153	391	407	212	212	120	132	209	209	288	291	156	156	344	352	229	229	333	336
BM72_16	4	103	135	198	198	241	241	288	290	153	153	387	391	206	212	120	154	206	209	291	294	156	156	344	354	229	229	336	336
BM72_17	4	103	135	198	198	241	244	290	294	151	153	341	341	210	212	120	154	206	209	291	294	156	156	350	352	229	229	336	336
BM72_18	4	103	115	198	198	241	241	290	294	151	153	341	407	210	210	120	132	206	209	291	294	156	156	354	360	229	229	333	336
BM72_19	4	103	119	202	202	241	241	290	290	153	153	341	407	206	206	120	136	206	209	291	291	156	156	336	352	229	238	330	336
BM72_20	4	103	107	198	198	241	241	290	294	153	153	379	395	206	210	120	124	209	212	291	291	156	156	350	350	229	238	330	336
BM72_21	4	107	115	198	198	241	241	290	294	153	153	387	407	210	210	124	132	206	206	291	294	156	156	350	350	229	229	333	336
BM72_22	4	107	115	198	198	241	241	290	294	153	153	395	407	210	212	124	132	206	212	291	294	156	156	352	360	229	229	336	336
BM72_23	4	103	135	198	198	241	241	288	290	153	153	387	407	206	210	120	154	206	206	291	294	156	156	344	354	229	238	336	336
BM72_24	4	103	135	198	198	241	241	288	294	151	153	337	341	206	212	0	0	206	209	288	291	156	156	336	352	229	238	336	336
BM73_1	4	111	131	198	200	241	241	288	294	153	153	337	383	206	206	128	150	209	212	291	291	156	156	338	354	229	241	330	330
BM73_2	4	103	103	198	198	241	241	296	296	153	153	0	0	208	208	0	0	0	0	0	0	0	0	0	0	0	0	0	0
BM73_3	4	103	107	198	198	229	229	288	290	153	153	383	407	206	210	120	124	209	209	291	291	156	158	338	352	229	241	330	330
BM73_4	4	103	115	198	198	241	241	288	298	153	153	337	345	206	210	120	132	206	209	288	294	156	156	340	354	229	229	330	333
BM73_5	4	103	107	198	198	229	241	288	290	153	153	383	395	206	210	120	124	206	209	291	291	156	156	336	340	229	241	330	333
BM73_6	4	103	107	198	198	241	241	288	290	151	153	383	419	206	210	120	124	209	209	291	291	156	158	336	354	229	241	336	336
BM73_7	4	107	115	198	202	241	241	290	294	151	153	383	407	206	206	124	132	206	209	291	291	156	158	336	354	229	229	330	336
BM73_8	4	103	131	198	200	241	244	288	294	153	153	349	383	206	210	120	120	206	209	291	291	156	156	338	340	229	229	330	330
BM73_9	4	103	131	198	200	241	241	288	294	151	153	349	383	206	206	120	120	206	209	288	291	156	156	336	340	229	229	330	333
BM74_1	4	103	115	198	200	241	241	290	298	153	153	399	407	204	210	120	132	209	209	291	294	156	156	356	356	229	229	336	336
BM74_2	4	103	103	198	202	241	241	294	294	153	153	337	399	206	210	120	120	209	209	291	291	156	156	336	360	238	241	336	336
BM74_3	4	103	111	198	198	241	241	288	288	153	153	289	337	206	206	120	128	206	206	288	294	156	156	336	336	229	238	330	333
BM74_4	4	103	103	198	202	241	241	290	292	153	153	387	403	206	210	120	120	209	209	291	291	156	158	352	360	229	229	330	336
BM74_5	4	103	111	198	198	241	241	288	294	153	153	337	337	206	206	120	128	206	209	291	294	156	156	336	348	229	238	330	330
BM74_6	4	103	123	198	202	241	241	290	294	153	153	383	403	206	210	120	140	209	209	291	291	156	162	336	352	229	238	333	336
BM74_7	4	103	135	198	202	241	241	294	294	153	153	399	403	206	210	120	154	209	209	291	291	156	156	352	360	229	229	330	336
BM74_8	4	103	115	202	202	229	241	290	294	153	153	341	383	206	206	120	132	206	209	291	294	156	156	354	356	229	238	330	336
BM74_9	4	103	119	198	202	241	241	294	294	153	153	403	407	206	210	120	136	206	206	288	291	156	162	336	356	238	238	336	336
BM74_10	4	115	119	198	202	241	241	290	294	153	153	383	403	206	206	132	136	206	209	291	294	156	156	336	338	229	229	336	336
BM74_11	4	103	111	198	202	241	241	288	288	153	153	337	403	206	210	120	128	206	206	288	291	156	156	348	350	229	238	330	333
BM74_12	4	103	115	198	198	241	244	294	294	153	153	383	387	204	204	120	132	0	0	288	291	156	158	336	360	229	229	0	0
BM74_13	4	103	135	198	202	241	241	294	294	153	153	391	399	206	210	120	154	206	209	291	291	156	156	352	360	229	229	336	336
BM74_14	4	103	103	198	198	241	244	288	288	153	153	337	403	206	206	120	120	206	206	291	294	156	156	336	350	229	238	330	333
BM74_15	4	103	111	198	198	241	244	288	288	153	153	337	337	206	206	120	128	206	209	288	291	156	156	336	336	229	238	330	333
BM74_16	4	103	103	198	202	241	241	288	288	153	153	337	403	206	210	120	120	206	206	294	294	156	156	336	348	229	238	330	333
BM74_17	4	103	103	198	202	241	244	288	288	153	153	337	403	206	210	120	120	206	209	294	294	156	156	336	336	229	238	330	333
BM74_18	4	103	111	198	198	241	244	288	294	153	153	337	337	206	210	120	128	206	209	288	291	156	156	336	350	229	238	330	333
BM74_19	4	103	103	198	202	241	241	294	294	153	153	337	399	206	210	120	120	209	209	291	291	156	156	336	360	229	241	333	333
BM74_20	4	103	111	198	198	241	241	290	296	153	153	399	403	210	210	120	128	209	209	291	291	156	156	352	352	229	229	330	333
BM74_21	4	103	119	198	202	241	241	290	294	153	153	337	403	206	210	120	136	206	209	288	291	156	162	336	354	229	238	333	333
BM74_22	4	103	123	198	198	241	244	288	294	153	153	337	403	206	210	120	120	206	206	294	294	156	156	336	350	229	238	330	333
BM74_23	4	103	115	198	198	241	241	290	294	153	153	399	399	204	212	120	132	209	209	291	294	156	156	352	352	229	241	330	333
BM74_24	4	103	115	198	202	229	241	288	294	153	153	399	407	206	208	120	132	206	209	291	291	156	158	352	360	229	229	330	336
BM74_25	4	103	107	198	198	241	241	290	290	153	153	337	383	206	206	120	124	209	215	294	294	156	162	336	336	238	238	333	336
BM74_26	4	115	123	198	202	241	241	294	294	153	153	383	399	206	210	132	140	209	215	291	294	156	158	336	360	229	238	336	336
BM74_27	4	103	123	198	200	241	241	290	294	153	153	387	403	204	210	120	140	209	215	291	294	156	162	336	350	229	238	333	336
BM74_28	4	103	103	198	202	241	244	288	288	153	153	337	403	204	210	120	120	206	206	291	294	156	156	336	348	229	238	330	333
BM74_29	4	103	115	0	0	241	241	290	294	153	153	399	419	204	204	120	132	209	209	291	291	156	156	352	360	229	229	330	336
BM74_30	4	103	123	206	206	229	241	290	290	153	153	403	407	204	204	120	140	206	215	291	294	158	158	336	354	229	238	333	336
BM74_31	4	107	119	198	198	241	244	288	294	153	153	383	407	206	212	124	136	206	209	288	294	156	156	336	358	229	229	330	336
BM75_1	4	103	103	198	198	229	241	290	294	153	153	407	419	204	212	120	120	209	215	291	291	156	156	336	354	229	229	336	336
BM75_2	4	103	103	202	202	241	241	290	298	153	153	419	419	206	212	120	120	206	209	291	294	156	156	352	356	229	229	336	336
BM75_3	4	103	131	198	200	229	244	288	290	153	153	383	395	206	210	120	150	206	209	291	291	156	156	338	352	229	241	330	333
BM75_4	4	107	115	198	202	229	229	288	290	151	153	383	407	206	210	124	132	209	209	291	291	156	158	336	352	229	241	330	330
BM75_5	4	103	107	198	198	229	241	294	294	151	153	293	383	206	210	120	124	206	209	291	291	156	156	336	354	229	229	330	336
BM75_6	4	103	103	198	200	241	241	294	294	153	153	341	391	206	212	120	120	209	209	291	291	156	156	336	352	229	229	333	333
BM75_7	4	103	107	198	200	229	241	290	294	151	153	383	419	206	206	120	124	206	209	291	291	156	158	336	354	229	229	330	330
BM75_8	4	103	107	198	198	241	241	294	294	153	153	383	391	206	210	120	124	206	206	291	294	156	156	336	354	229	229	336	336
BM75_9	4	111	119	202	204	241	241	290	290	153	153	387	403	208	210	128	136	209	215	291	291	156	156	336	342	229	229	330	333
BM75_10	4	107	123	198	200	229	241	288	288	153	153	349	383	204	204	124	140	206	209	288	291	156	156	338	340	229	241	330	333
BM75_11	4	103	107	210	210	0	0	288	298	151	153	345	383	204	210	120	124	206	209	291	291	156	156	336	340	241	241	330	333
BM75_12	4	123	131	206	206	241	241	288	288	151	153	383	395	204	204	140	140	206	209	288	291	156	156	334	336	229	241	336	342
BM75_13	4	123	131	200	200	229	241	290	294	151	153	383	395	204	204	140	150	206	209	291	291	156	156	336	340	229	229	330	333
BM75_14	4	107	123	204	210	241	241	288	294	151	153	383	383	204	210	124	140	0	0	291	294	156	156	336	338	229	238	0	0
BM75_15	4	123	131	200	200	241	244	288	294	151	153	349	383	206	206	140	140	206	209	291	291	156	156	336	352	229	229	330	333
BM76_1	4	103	103	0	0	0	0	290	294	153	153	345	403	204	204	120	136	0	0	291	294	156	156	352	352	238	238	333	333
BM76_2	4	103	127	198	200	241	241	290	294	151	153	399	399	210	210	120	144	209	212	291	291	156	156	336	340	229	229	330	330
BM76_3	4	103	115	198	202	241	241	294	298	153	153	345	403	206	210	120	132	206	209	288	291	156	156	350	352	229	238	330	330
BM76_4	4	115	127	198	202	241	241	290	294	153	153	399	407	206	206	132	144	206	209	291	294	156	156	336	340	229	229	333	336
BM76_5	4	103	131	198	198	241	241	288	294	153	153	387	399	206	212	120	150	209	209	291	291	156	156	354	358	229	238	333	336
BM76_6	4	115	119	198	200	241	241	294	296	153	153	341	399	206	210	132	136	209	209	291	294	156	156	336	350	229	229	333	336
BM76_7	4	103	131	198	198	241	241	294	294	153	153	337	387	206	206	120	120	206	209	291	291	156	156	336	352	229	238	336	336
BM76_8	4	115	131	198	202	241	241	290	298	153	153	345	407	208	210	132	132	206	206	291	291	156	156	336	340	229	241	336	336
BM76_9	4	115	127	198	202	241	241	294	294	153	153	345	405	204	204	132	144	209	209	291	294	156	156	336	340	229	229	336	339
BM76_10	4	103	103	198	200	241	241	290	294	153	153	337	387	206	212	120	120	212	212	291	291	156	156	350	350	229	238	336	336
BM76_11	4	107	107	200	202	241	241	290	294	153	153	337	353	206	210	124	124	206	206	288	291	156	156	340	360	229	229	333	336
BM76_12	4	115	127	198	202	229	241	290	294	153	153	345	403	206	208	132	144	206	209	291	291	156	156	352	352	229	229	333	336
BM76_13	4	103	131	198	198	241	241	294	294	153	153	337	387	206	206	120	150	206	209	291	294	156	156	336	354	229	238	333	336
BM76_14	4	103	115	198	202	241	241	294	294	153	153	345	403	206	210	132	132	209	209	291	291	156	156	340	352	229	229	336	336
BM76_15	4	115	119	200	202	241	241	290	294	153	153	403	403	206	208	132	136	209	209	291	291	156	156	340	340	229	229	333	333
BM76_16	4	103	103	198	202	241	241	290	298	153	153	345	407	206	208	120	120	206	206	291	291	156	156	350	350	229	238	330	336
BM76_17	4	103	103	202	202	241	241	290	290	153	153	391	403	206	208	120	120	206	209	291	291	156	156	340	350	229	229	333	333
BM76_18	4	103	119	202	202	241	241	290	294	153	153	391	403	206	206	120	136	209	209	291	291	156	156	340	350	229	229	333	336
BM76_19	4	127	131	198	200	241	244	290	294	153	153	383	387	206	210	144	144	209	212	288	291	156	156	340	354	229	241	336	336
BM76_20	4	103	103	198	200	241	241	288	294	153	153	353	387	204	210	120	120	209	212	291	291	156	156	352	358	229	238	333	336
BM76_21	4	103	107	198	200	241	241	294	294	153	153	337	353	206	206	120	124	206	212	288	291	156	156	340	360	229	229	333	336
BM76_22	4	103	131	198	202	241	241	294	298	153	153	383	407	206	208	120	120	206	206	288	291	156	156	336	340	229	241	330	336
BM76_23	4	107	107	198	200	241	241	290	294	153	153	353	403	206	206	124	124	206	212	288	291	156	156	340	360	229	229	333	333
BM76_24	4	103	103	198	198	241	241	290	294	153	153	337	387	212	212	120	150	209	212	291	294	156	156	352	352	238	238	333	333
BM76_25	4	103	103	198	198	241	241	294	294	153	153	383	387	212	212	120	120	209	209	291	294	156	156	336	354	238	238	336	336
BM76_26	4	103	103	198	202	241	241	290	294	153	153	337	387	204	204	120	120	206	212	291	291	156	156	350	354	229	238	333	336
BM76_27	4	103	103	0	0	241	241	290	290	153	153	391	407	204	206	120	120	206	209	291	291	156	156	340	352	229	229	333	336
BM76_28	4	103	103	200	206	241	241	290	294	153	153	337	407	204	208	120	120	206	209	291	291	156	156	350	350	229	229	333	336
BM76_29	4	115	127	198	202	241	241	294	294	153	153	345	403	206	208	132	144	209	209	291	294	156	156	352	352	229	229	336	336
BM77_1	4	95	127	198	198	241	241	290	290	153	153	391	415	206	206	150	154	209	209	291	291	156	156	336	344	229	229	333	336
BM77_2	4	103	123	198	202	241	241	288	294	153	153	337	395	206	206	120	140	206	206	288	288	156	156	340	350	229	229	330	330
BM77_3	4	119	131	198	198	241	241	290	294	153	153	399	403	206	206	136	150	206	206	291	291	156	162	336	354	229	229	330	333
BM77_4	4	103	103	198	202	229	241	290	294	153	153	337	341	206	206	120	120	206	209	291	291	156	156	336	356	229	238	330	336
BM77_5	4	103	103	202	202	241	241	294	294	153	153	337	395	206	212	120	120	206	206	288	288	156	156	336	340	229	229	330	330
BM77_6	4	123	123	200	202	241	241	290	290	153	153	407	407	206	206	136	140	206	209	288	291	156	156	336	354	229	229	333	336
BM77_7	4	103	123	198	202	241	241	290	294	153	153	337	395	206	206	120	140	206	206	288	291	156	156	336	340	229	229	330	330
BM77_8	4	103	123	202	202	241	241	288	290	153	153	337	395	206	206	120	140	206	206	288	288	156	156	340	350	229	229	336	336
BM77_9	4	103	115	198	202	241	244	288	294	153	153	337	383	206	206	120	132	206	206	288	291	156	156	350	360	229	229	330	330
BM77_10	4	103	123	198	198	241	241	290	294	153	153	337	383	206	206	120	140	206	206	291	291	156	156	336	360	229	229	330	333
BM77_11	4	103	123	198	202	241	241	288	290	153	153	337	341	204	212	120	140	206	209	288	291	156	156	336	354	229	229	330	333
BM77_12	4	103	123	204	204	0	0	0	0	153	153	0	0	204	204	120	140	206	209	288	291	156	156	336	354	229	229	330	333
BM77_13	4	119	119	198	202	241	241	294	294	153	153	325	403	206	206	136	136	206	209	291	294	156	156	336	354	229	229	330	330
BM77_14	4	103	103	202	202	241	241	294	294	153	153	337	341	206	206	120	120	206	209	288	291	156	156	336	340	229	229	330	330
BM77_15	4	123	123	198	202	229	241	290	294	153	153	395	407	206	206	140	140	206	206	291	291	156	156	336	340	229	229	330	333
BM77_16	4	103	123	198	202	241	241	288	290	153	153	337	395	204	204	120	140	206	206	288	294	156	156	336	354	229	229	330	333
BM77_17	4	103	123	198	202	241	241	288	290	153	153	337	341	206	212	120	140	206	206	291	294	156	156	350	354	229	229	330	330
BM77_18	4	103	135	200	202	229	241	290	294	153	153	395	407	206	212	120	154	206	209	288	291	156	156	336	354	229	229	333	333
BM77_19	4	0	0	198	202	241	244	288	294	153	153	341	383	206	210	120	132	206	209	291	294	156	156	350	360	229	229	330	330
BM77_20	4	103	123	198	202	241	241	288	294	153	153	337	341	206	212	120	140	206	206	288	294	156	156	336	340	229	229	330	330
BM77_21	4	123	123	198	202	229	241	290	294	153	153	337	341	206	212	140	140	209	209	288	291	156	156	336	340	229	229	330	333
BM78_1	4	103	115	198	202	241	241	288	290	153	153	337	415	206	206	120	132	206	209	291	291	156	156	336	356	229	238	333	336
BM78_2	4	115	123	198	198	241	241	288	294	153	153	383	403	206	212	132	140	206	209	291	291	156	156	336	350	229	229	330	336
BM78_3	4	103	119	198	202	241	241	290	294	153	153	337	337	210	212	0	0	206	209	291	291	156	156	336	350	229	229	330	336
BM78_4	4	103	103	198	202	229	241	290	290	153	153	341	341	206	206	120	120	206	206	288	291	156	156	340	356	229	229	333	336
BM79_1	4	103	131	198	198	241	241	288	294	153	153	387	399	210	212	120	150	0	0	291	291	156	156	354	358	229	229	0	0
BM79_2	4	103	107	198	198	241	241	294	294	153	153	345	415	206	206	120	124	206	206	288	291	156	156	336	352	229	229	333	333
FH80_1	5	95	107	190	198	241	244	290	292	153	153	307	329	210	212	112	124	206	206	285	294	156	156	332	332	235	244	330	330
FH80_2	5	103	103	188	200	241	241	296	298	153	153	309	309	210	212	120	120	206	209	291	294	156	156	338	338	232	235	330	333
FH80_3	5	103	107	198	198	241	241	294	298	151	153	321	373	212	212	120	124	206	212	285	288	156	156	338	340	235	238	324	330
FH80_4	5	91	95	190	200	241	241	292	292	151	153	329	337	210	212	108	112	206	212	288	294	156	156	340	340	238	238	330	333
FH80_5	5	91	103	188	200	241	241	292	292	153	153	305	317	212	216	108	120	209	209	291	291	156	156	332	338	235	247	324	330
FH80_6	5	91	107	198	200	241	241	292	292	153	153	317	317	210	212	108	124	206	209	288	288	156	158	338	338	232	247	330	330
FH80_7	5	103	103	198	202	241	241	292	292	153	153	317	325	212	218	120	120	206	206	288	294	156	156	338	338	232	244	330	333
FH80_8	5	95	103	198	198	241	244	284	290	153	153	309	317	212	212	112	120	206	212	291	291	156	156	338	338	238	244	330	330
FH80_9	5	99	99	198	200	241	241	292	294	151	153	317	341	212	214	116	116	209	209	288	297	156	156	338	338	238	238	333	333
FH80_10	5	103	103	198	198	241	241	292	292	153	153	289	317	210	212	120	120	206	206	288	294	156	156	338	338	238	247	330	330
FH80_11	5	95	103	0	0	0	0	0	0	153	153	307	307	0	0	112	120	209	212	291	294	156	156	336	344	241	244	333	333
FH80_12	5	99	99	200	200	241	241	292	294	153	153	293	341	210	212	116	116	206	209	288	297	156	156	336	338	238	238	333	333
FH80_13	5	95	103	198	200	241	241	292	292	153	153	289	317	212	212	112	120	206	206	291	294	156	156	338	352	238	247	330	330
FH80_14	5	103	103	198	200	241	241	292	294	151	153	293	341	210	212	120	120	206	209	288	291	156	156	338	338	238	238	330	333
FH80_15	5	103	103	198	198	241	244	290	292	153	153	289	309	210	212	120	120	206	206	288	291	156	156	338	338	235	238	333	333
FH80_16	5	103	103	198	198	241	241	296	298	153	153	305	321	212	216	120	120	206	206	291	291	154	156	338	340	229	235	330	330
FH80_17	5	99	99	200	200	241	241	294	296	151	153	317	321	210	212	116	116	206	209	291	297	154	156	336	338	238	247	333	333
FH80_18	5	103	103	0	0	0	0	0	0	0	0	307	307	0	0	116	120	206	206	288	291	156	156	332	340	235	244	330	333
FH80_19	5	99	103	190	200	241	241	292	294	153	153	317	321	210	212	116	120	0	0	288	288	156	156	336	336	238	238	333	336
FH80_20	5	103	103	190	198	241	241	294	296	151	153	293	321	0	0	120	120	206	209	291	297	156	156	338	338	238	238	333	333
FH80_21	5	95	95	190	198	241	241	290	292	153	153	307	317	210	212	112	112	206	212	291	291	156	156	338	338	235	238	339	339
FH80_22	5	99	103	198	200	241	241	294	296	151	153	293	341	210	214	120	120	209	209	288	291	156	156	338	338	238	238	330	333
FH80_23	5	103	103	198	198	241	244	284	292	153	153	289	317	212	212	120	120	206	212	288	291	154	156	338	338	235	238	333	333
FH80_24	5	103	107	198	198	241	241	290	290	151	153	301	373	212	212	120	124	206	212	288	291	156	156	338	340	232	238	330	333
FH81_1	5	103	103	198	200	241	241	292	294	151	153	321	329	212	212	0	0	0	0	0	0	156	156	0	0	244	244	336	342
FH81_2	5	95	107	198	200	241	241	292	294	153	153	293	305	210	216	112	124	209	212	288	294	156	156	332	338	232	238	330	330
FH81_3	5	95	103	198	200	241	241	290	292	151	153	321	341	212	214	112	120	206	209	285	288	156	156	338	338	238	244	330	333
FH81_4	5	103	103	190	200	241	241	288	292	151	153	293	325	204	210	120	120	212	212	288	294	154	156	332	340	232	235	330	330
FH81_5	5	103	103	200	200	241	241	292	298	153	153	309	329	210	212	120	120	206	212	285	294	156	156	332	344	232	241	330	330
FH81_6	5	103	107	198	202	241	241	294	294	153	153	317	317	212	216	120	124	206	209	288	291	154	156	338	338	244	244	330	333
FH81_7	5	95	111	198	202	241	241	292	298	153	153	309	317	212	222	112	128	206	206	285	291	156	156	338	338	226	226	330	333
FH81_8	5	103	115	198	200	241	241	290	292	153	153	309	319	212	216	120	132	206	206	288	288	156	156	338	338	247	247	330	330
FH81_9	5	95	95	198	200	241	241	292	298	153	153	293	321	210	212	112	112	206	212	288	294	156	156	338	340	238	244	330	330
FH81_10	5	99	103	188	200	241	241	290	292	153	153	293	373	212	212	116	120	209	212	291	294	156	156	338	344	241	244	333	333
FH81_11	5	107	107	198	200	244	244	290	292	153	153	309	333	210	216	120	120	206	206	288	291	156	156	338	340	238	244	330	333
FH81_12	5	103	103	198	200	241	241	292	294	151	153	321	329	212	214	120	120	206	212	285	288	156	156	338	338	238	244	330	330
FH81_13	5	103	103	198	200	241	241	290	294	151	153	317	321	212	212	120	120	206	212	288	297	156	156	338	340	238	247	330	330
FH81_14	5	99	103	188	198	241	241	290	292	151	153	321	373	212	214	116	120	206	209	288	288	156	156	338	338	238	244	333	333
FH81_15	5	103	103	198	200	241	241	292	292	151	153	313	317	210	212	120	120	206	206	285	294	156	156	332	338	235	244	330	333
FH81_16	5	95	103	200	200	241	241	294	296	153	153	307	307	210	210	112	120	0	0	288	291	156	156	338	338	0	0	333	336
FH81_17	5	103	107	198	200	241	241	292	298	153	153	317	321	210	212	120	124	206	209	288	288	156	156	340	340	238	247	333	333
FH81_18	5	95	107	198	200	241	241	292	292	153	153	303	329	212	216	112	124	206	206	288	294	156	156	332	338	232	238	330	333
FH81_19	5	103	103	198	200	241	241	292	294	153	153	293	321	210	214	120	120	206	206	288	294	156	156	332	338	238	244	330	330
FH81_20	5	95	103	188	200	241	241	290	298	153	153	293	341	212	212	112	120	206	212	291	294	156	156	338	338	238	244	333	336
FH81_21	5	95	103	190	190	241	241	294	298	153	153	307	307	210	212	112	120	206	209	294	294	154	156	338	340	244	247	330	333
FH81_22	5	99	103	188	198	241	241	290	296	153	153	325	375	212	212	116	120	206	206	288	291	156	156	338	338	238	244	330	333
FH82_1	5	103	103	198	198	241	241	290	292	153	153	303	311	212	216	120	120	206	212	285	288	154	156	338	340	226	244	336	336
FH82_2	5	103	111	190	198	241	241	290	292	153	153	337	373	212	212	120	128	206	212	288	297	154	156	338	338	244	247	330	333
FH82_3	5	95	111	198	200	241	241	290	292	153	153	309	329	212	216	112	128	206	209	288	294	154	156	338	338	235	238	330	330
FH82_4	5	103	103	198	198	241	241	294	298	153	153	313	313	210	212	120	120	206	212	288	294	154	156	338	338	232	247	333	333
FH82_5	5	95	103	198	198	241	241	294	294	153	153	313	313	210	210	112	120	203	206	288	297	156	156	338	338	235	238	330	330
FH82_6	5	103	103	198	198	241	241	290	290	151	153	309	309	210	212	120	120	206	206	288	294	154	156	338	338	238	238	330	333
FH82_7	5	103	107	198	200	241	241	292	292	153	153	317	373	210	210	120	124	206	209	291	291	156	156	338	338	235	244	330	330
FH82_8	5	103	135	200	200	241	241	290	292	153	153	313	377	208	212	120	154	203	212	288	291	154	156	338	338	238	238	333	333
FH82_9	5	95	103	200	200	241	241	290	298	151	153	309	313	212	216	112	120	206	209	288	294	156	156	338	338	244	244	333	333
FH82_10	5	95	103	198	200	241	241	296	298	151	153	309	309	212	216	112	120	206	209	288	294	154	156	338	338	238	244	330	333
FH82_11	5	79	103	198	200	241	244	294	294	153	153	317	321	212	212	120	120	206	206	288	288	156	156	338	338	238	244	330	330
FH82_12	5	103	103	0	0	0	0	290	292	153	153	315	329	212	212	120	120	206	209	291	291	156	156	338	338	238	244	327	330
FH82_13	5	95	107	188	200	241	241	290	294	153	153	289	337	212	222	112	124	206	209	288	291	156	156	336	338	235	244	330	330
FH82_14	5	95	103	190	200	241	241	288	292	151	153	309	321	210	210	112	120	206	206	288	288	154	156	338	340	238	247	330	330
FH82_15	5	103	103	198	200	241	241	288	294	151	153	313	333	212	212	120	120	206	212	285	291	156	156	338	338	229	244	333	333
FH82_16	5	91	115	198	200	241	241	292	298	151	153	313	353	212	212	108	132	206	209	288	291	156	156	338	338	232	238	330	336
FH82_17	5	95	103	198	200	241	241	292	294	153	153	313	341	210	210	112	120	206	209	288	297	156	156	338	338	235	244	330	330
FH82_18	5	107	111	198	198	241	241	290	292	153	153	301	321	210	212	124	128	206	212	291	297	156	156	338	338	244	244	330	330
FH82_19	5	103	103	198	200	241	241	288	298	151	153	309	313	208	208	120	120	206	206	288	291	156	156	338	338	238	244	330	330
FH82_20	5	103	103	198	198	241	241	292	294	151	153	317	333	210	212	120	120	206	206	291	291	156	156	338	338	235	235	336	336
FH82_21	5	103	115	198	198	241	241	290	292	153	153	321	337	212	212	120	132	206	206	285	288	156	156	338	340	226	244	330	330
FH82_22	5	95	95	198	200	241	241	294	294	151	153	313	341	206	210	112	112	0	0	285	297	154	156	338	340	244	244	330	330
FH82_23	5	99	107	198	198	241	241	294	298	153	153	311	315	208	210	116	124	206	212	288	294	156	156	338	338	235	238	330	333
FH82_24	5	95	103	200	200	241	241	288	298	153	153	305	309	210	210	112	120	206	206	288	291	154	156	338	338	238	244	330	330
FH82_25	5	103	103	190	198	241	241	288	296	153	153	303	321	212	218	120	120	206	209	288	294	156	156	336	340	241	247	330	330
FH82_26	5	103	103	200	200	241	241	292	292	153	153	307	315	210	210	120	120	206	209	288	291	156	156	338	358	241	244	330	330
FH82_27	5	103	103	200	200	241	241	292	298	153	153	303	317	210	210	120	120	206	209	288	291	156	156	338	338	235	244	330	330
FH82_28	5	95	107	190	198	241	241	290	296	153	153	303	317	212	218	112	124	206	206	288	288	156	156	340	340	235	241	333	333
FH82_29	5	95	103	198	198	241	244	292	294	153	153	307	307	212	212	112	120	0	0	288	291	156	156	338	338	229	229	0	0
FH82_30	5	103	107	188	190	241	241	290	298	153	153	309	325	212	222	120	124	206	206	291	291	154	156	338	338	235	241	330	333
FH83_1	5	99	107	198	200	241	241	292	292	151	153	309	399	212	216	116	124	206	206	288	294	156	156	338	338	232	247	333	333
FH83_2	5	103	127	200	200	241	241	292	294	153	153	325	329	212	212	120	144	206	206	288	294	156	156	332	338	235	244	330	330
FH83_3	5	103	107	188	198	241	241	288	292	153	153	321	329	212	212	120	124	206	206	291	294	156	156	338	338	232	244	333	333
FH84_1	5	95	103	188	198	241	241	288	292	153	153	311	321	210	212	112	120	206	209	288	291	154	154	338	338	235	238	330	330
FH84_2	5	103	107	200	200	241	241	288	292	153	153	317	321	210	212	120	124	206	206	291	291	156	156	338	338	235	241	330	333
FH84_3	5	99	111	198	200	241	241	292	296	153	153	325	325	210	216	116	128	206	206	288	288	156	156	338	340	235	238	330	333
FH84_4	5	103	103	190	200	241	241	290	292	153	153	313	321	210	212	120	120	209	218	288	291	156	156	338	338	238	238	330	333
FH84_5	5	95	103	188	198	241	241	288	292	153	153	317	341	210	212	112	120	206	209	291	291	154	154	338	338	226	238	330	333
FH84_6	5	95	99	198	200	241	241	288	290	153	153	309	373	210	212	112	116	206	209	288	291	156	156	338	338	235	244	330	330
FH84_7	5	95	107	190	200	241	241	298	300	153	153	313	353	210	212	112	124	206	209	288	288	156	156	338	338	241	244	330	333
FH84_8	5	103	123	198	202	241	241	290	294	153	153	313	313	212	212	120	140	212	212	291	294	156	156	338	338	235	238	330	333
FH84_9	5	103	103	198	200	241	241	290	294	153	153	313	317	212	212	120	120	206	206	288	288	156	156	338	338	232	238	330	330
FH84_10	5	103	107	200	200	241	244	290	296	153	153	305	333	216	222	120	120	203	212	288	291	154	156	338	338	238	238	330	333
FH84_11	5	99	103	198	200	241	241	288	292	153	153	325	365	212	216	120	120	203	206	288	291	156	156	338	338	241	244	330	336
FH84_12	5	99	103	198	198	241	241	292	294	153	153	325	345	210	212	116	120	206	209	288	288	156	156	338	338	244	244	330	333
FH84_13	5	103	107	200	200	241	241	288	292	153	153	313	317	212	212	120	124	206	206	288	291	156	156	338	338	235	241	330	333
FH84_14	5	79	103	190	198	241	241	294	296	151	153	329	353	212	212	120	120	203	206	291	291	154	156	340	342	235	244	330	330
FH84_15	5	103	111	198	198	241	241	290	298	153	153	305	313	212	216	120	128	206	206	294	294	156	156	338	338	235	241	330	330
FH84_16	5	111	115	188	198	241	241	288	290	153	153	317	373	210	212	128	132	206	212	288	288	156	156	340	340	244	244	324	333
FH84_17	5	103	103	200	200	241	241	292	294	153	153	313	317	212	212	120	120	206	209	294	297	156	156	338	338	238	247	330	330
[truncated: 362 more rows]
